# Supplementary material for: Morphological and Proteomic Analyses of Soybean Seedling Interaction Mechanism Affected by Fiber Crosslinked with Zinc-Oxide Nanoparticles
Source: Int J Mol Sci. 2022 Jul 3;23(13):7415. doi: 10.3390/ijms23137415 (PMC9266555; doi:10.3390/ijms23137415)
Supplement: Supplementary file 1 [file ijms-23-07415-s001.zip › Supplemental Tables.xlsx]

## Sheet: Table S1
		Table S1. List of identified proteins in soybean treated with ZnO NPs solution compared to nontreated soybean.
Significant	#NAME?	Log2(FoldChange)	TAIR accession	Accession	Protein names	Gene names	Gene ontology (biological process)	Gene ontology (cellular component)	Gene ontology (molecular function)	Gene ontology (GO)	Coverage in Percent	Number of Peptides	MW in kDa	calc pI	p-value	MapMan bin	Category
+	4.90578	6.02541	at1g72160	K7KLB5	Uncharacterized protein	100805585 GLYMA_04G205300					24	9	62.4	4.88	1.24228e-05	34.99	transport
+	5.18673	4.86223	at4g16260	A0A0R0G0Q7	Uncharacterized protein	100801599 GLYMA_15G142400	carbohydrate metabolic process [GO:0005975]	anchored component of plasma membrane [GO:0046658]	hydrolase activity, hydrolyzing O-glycosyl compounds [GO:0004553]	anchored component of plasma membrane [GO:0046658];carbohydrate metabolic process [GO:0005975];hydrolase activity, hydrolyzing O-glycosyl compounds [GO:0004553]	31	6	40.9	8.68	6.50534e-06	26.4.1	misc
+	2.96641	4.71813	at5g28050	A0A0R0GCM7	CMP/dCMP-type deaminase domain-containing protein	GLYMA_15G186100	purine nucleoside catabolic process [GO:0006152]		guanosine deaminase activity [GO:0047974];zinc ion binding [GO:0008270]	guanosine deaminase activity [GO:0047974];purine nucleoside catabolic process [GO:0006152];zinc ion binding [GO:0008270]	45	6	20.6	6.13	0.0010804	23.2	nucleotide metabolism
+	4.41827	4.61345	at1g80380	K7M3W6	Uncharacterized protein	100820573 GLYMA_13G361400					8	2	44.8	6.44	3.81704e-05	1.2.7	PS
+	2.7316	4.35254	at5g23540	I1MEX0	MPN domain-containing protein	100787992 GLYMA_15G087700	proteasome-mediated ubiquitin-dependent protein catabolic process [GO:0043161];protein deubiquitination [GO:0016579]	proteasome regulatory particle, lid subcomplex [GO:0008541]	Lys63-specific deubiquitinase activity [GO:0061578];metallopeptidase activity [GO:0008237];proteasome binding [GO:0070628];thiol-dependent ubiquitin-specific protease activity [GO:0004843]	Lys63-specific deubiquitinase activity [GO:0061578];metallopeptidase activity [GO:0008237];proteasome binding [GO:0070628];proteasome regulatory particle, lid subcomplex [GO:0008541];proteasome-mediated ubiquitin-dependent protein catabolic process [GO:0043161];protein deubiquitination [GO:0016579];thiol-dependent ubiquitin-specific protease activity [GO:0004843]	54	9	34.6	6.71	0.00185525	29.5.11.20	protein
+	2.91276	4.28446	not known	A0A0R0GVW3	AAI domain-containing protein	GLYMA_13G288100					15	2	18.4	5.34	0.00122247	not known	not known
+	3.23835	3.38269	at2g24280	I1JQ57	Uncharacterized protein	100803257 GLYMA_03G199100	proteolysis [GO:0006508]		dipeptidyl-peptidase activity [GO:0008239];serine-type peptidase activity [GO:0008236]	dipeptidyl-peptidase activity [GO:0008239];proteolysis [GO:0006508];serine-type peptidase activity [GO:0008236]	7	2	57.1	7.8	0.000577636	29.5	protein
+	2.37229	3.22049	at2g42590	E9KNA8	SGF14c	547891 GLYMA_05G158100			protein domain specific binding [GO:0019904]	protein domain specific binding [GO:0019904]	58	12	29.2	4.87	0.00424338	30.7	signalling
+	2.43078	3.18639	at4g27190	A0A7D4XI83							3	2	148.2	5.59	0.00370866	20.1.7	stress
+	2.64796	3.16672	at5g54380	I1LT08	Protein kinase domain-containing protein	100809700 GLYMA_12G148200	protein autophosphorylation [GO:0046777]	integral component of membrane [GO:0016021];plasma membrane [GO:0005886];plasmodesma [GO:0009506]	ATP binding [GO:0005524];protein kinase activity [GO:0004672]	ATP binding [GO:0005524];integral component of membrane [GO:0016021];plasma membrane [GO:0005886];plasmodesma [GO:0009506];protein autophosphorylation [GO:0046777];protein kinase activity [GO:0004672]	3	2	93.1	6.05	0.00224928	30.2.16	signalling
+	4.56658	3.0991	at5g28050	A0A0R0IBM9	CMP/dCMP-type deaminase domain-containing protein	GLYMA_09G080100	purine nucleoside catabolic process [GO:0006152]		guanosine deaminase activity [GO:0047974];zinc ion binding [GO:0008270]	guanosine deaminase activity [GO:0047974];purine nucleoside catabolic process [GO:0006152];zinc ion binding [GO:0008270]	53	7	20.7	5.86	2.71282e-05	23.2	nucleotide metabolism
+	3.76222	3.08157	at5g19370	C6T9G3	Uncharacterized protein	100803404 GLYMA_02G279000			peptidyl-prolyl cis-trans isomerase activity [GO:0003755]	peptidyl-prolyl cis-trans isomerase activity [GO:0003755]	12	2	32.6	6.68	0.000172894	26.23	misc
+	4.23566	3.03857	at5g44120	A0A0R0KKD6	Uncharacterized protein	GLYMA_03G163500			nutrient reservoir activity [GO:0045735]	nutrient reservoir activity [GO:0045735]	54	13	55.7	6.23	5.81221e-05	33.1	development
+	2.84577	2.95159	at5g52520	I1L332	AA_TRNA_LIGASE_II domain-containing protein	100815508 GLYMA_09G133200	prolyl-tRNA aminoacylation [GO:0006433]	aminoacyl-tRNA synthetase multienzyme complex [GO:0017101];chloroplast stroma [GO:0009570];cytoplasm [GO:0005737];mitochondrion [GO:0005739]	ATP binding [GO:0005524];proline-tRNA ligase activity [GO:0004827]	aminoacyl-tRNA synthetase multienzyme complex [GO:0017101];ATP binding [GO:0005524];chloroplast stroma [GO:0009570];cytoplasm [GO:0005737];mitochondrion [GO:0005739];proline-tRNA ligase activity [GO:0004827];prolyl-tRNA aminoacylation [GO:0006433]	5	2	61.5	7.15	0.00142635	29.1.40	protein
+	3.33612	2.82837	at2g38380	I1L0D9	Peroxidase (EC 1.11.1.7)	GLYMA_09G023000	hydrogen peroxide catabolic process [GO:0042744];response to oxidative stress [GO:0006979]	extracellular region [GO:0005576]	heme binding [GO:0020037];metal ion binding [GO:0046872];peroxidase activity [GO:0004601]	extracellular region [GO:0005576];heme binding [GO:0020037];hydrogen peroxide catabolic process [GO:0042744];metal ion binding [GO:0046872];peroxidase activity [GO:0004601];response to oxidative stress [GO:0006979]	39	8	38	7.3	0.000461193	26.12	misc
+	3.32302	2.7652	at3g54700	E8Z9A1	Phosphate transporter1-3	Pht1-3	phosphate ion transport [GO:0006817]	integral component of membrane [GO:0016021]	inorganic phosphate transmembrane transporter activity [GO:0005315]	inorganic phosphate transmembrane transporter activity [GO:0005315];integral component of membrane [GO:0016021];phosphate ion transport [GO:0006817]	7	2	58.4	8.38	0.00047531	34.7	transport
+	2.53793	2.59088	at2g20142	C6ZS34	TIR-NBS-LRR type disease resistance protein	100301898 GLYMA_02G023800	signal transduction [GO:0007165]			signal transduction [GO:0007165]	15	2	29.8	7.96	0.00289778	20.1.2	stress
+	2.83643	2.553	at4g25810	I1MH66	Xyloglucan endotransglucosylase/hydrolase (EC 2.4.1.207)	GLYMA_15G169100	cell wall biogenesis [GO:0042546];cell wall organization [GO:0071555];xyloglucan metabolic process [GO:0010411]	apoplast [GO:0048046];cell wall [GO:0005618];integral component of membrane [GO:0016021]	hydrolase activity, hydrolyzing O-glycosyl compounds [GO:0004553];xyloglucan:xyloglucosyl transferase activity [GO:0016762]	apoplast [GO:0048046];cell wall [GO:0005618];cell wall biogenesis [GO:0042546];cell wall organization [GO:0071555];hydrolase activity, hydrolyzing O-glycosyl compounds [GO:0004553];integral component of membrane [GO:0016021];xyloglucan metabolic process [GO:0010411];xyloglucan:xyloglucosyl transferase activity [GO:0016762]	23	5	35.6	8.37	0.00145737	10.7	cell wall
+	3.89263	2.51137	at2g37170	E0A2W0	Plasma membrane intrinsic protein	PIP		integral component of membrane [GO:0016021]	channel activity [GO:0015267]	channel activity [GO:0015267];integral component of membrane [GO:0016021]	18	3	30.6	6.67	0.000128046	34.19.1	transport
+	3.28406	2.31836	at2g45220	A0A0R0KE56	Pectinesterase (EC 3.1.1.11)	100794948 GLYMA_03G029400	cell wall modification [GO:0042545];pectin catabolic process [GO:0045490]	cell wall [GO:0005618];extracellular region [GO:0005576]	aspartyl esterase activity [GO:0045330];pectinesterase activity [GO:0030599]	aspartyl esterase activity [GO:0045330];cell wall [GO:0005618];cell wall modification [GO:0042545];extracellular region [GO:0005576];pectin catabolic process [GO:0045490];pectinesterase activity [GO:0030599]	24	6	32.2	8.7	0.000519928	10.8.99	cell wall
+	2.77317	2.29491	at2g39730	C6T859	Beta-form rubisco activase	100797222 RCAbeta GLYMA_18G036400			ATP binding [GO:0005524]	ATP binding [GO:0005524]	35	9	48.6	7.24	0.00168588	1.3.13	PS
+	2.62652	2.25554	at1g09800	K7LVD1	tRNA pseudouridine synthase (EC 5.4.99.-)	100802586 GLYMA_12G167000	pseudouridine synthesis [GO:0001522];tRNA processing [GO:0008033]		RNA binding [GO:0003723];tRNA pseudouridine synthase activity [GO:0106029]	pseudouridine synthesis [GO:0001522];RNA binding [GO:0003723];tRNA processing [GO:0008033];tRNA pseudouridine synthase activity [GO:0106029]	17	4	40.8	7.09	0.0023631	29.1.30	protein
+	4.58022	2.13831	at1g55020	I1KUQ6	Lipoxygenase (EC 1.13.11.-)	100816880 GLYMA_08G189800	oxylipin biosynthetic process [GO:0031408]		metal ion binding [GO:0046872];oxidoreductase activity, acting on single donors with incorporation of molecular oxygen, incorporation of two atoms of oxygen [GO:0016702]	metal ion binding [GO:0046872];oxidoreductase activity, acting on single donors with incorporation of molecular oxygen, incorporation of two atoms of oxygen [GO:0016702];oxylipin biosynthetic process [GO:0031408]	32	20	97.1	7.4	2.62892e-05	17.7.1.2	hormone metabolism
+	2.61743	1.99169	at5g46210	I1MF26	CULLIN_2 domain-containing protein	100805491 GLYMA_15G093600	proteasome-mediated ubiquitin-dependent protein catabolic process [GO:0043161];SCF-dependent proteasomal ubiquitin-dependent protein catabolic process [GO:0031146];ubiquitin-dependent protein catabolic process [GO:0006511]	Cul4-RING E3 ubiquitin ligase complex [GO:0080008];cullin-RING ubiquitin ligase complex [GO:0031461];SCF ubiquitin ligase complex [GO:0019005]	ubiquitin protein ligase binding [GO:0031625]	Cul4-RING E3 ubiquitin ligase complex [GO:0080008];cullin-RING ubiquitin ligase complex [GO:0031461];proteasome-mediated ubiquitin-dependent protein catabolic process [GO:0043161];SCF ubiquitin ligase complex [GO:0019005];SCF-dependent proteasomal ubiquitin-dependent protein catabolic process [GO:0031146];ubiquitin protein ligase binding [GO:0031625];ubiquitin-dependent protein catabolic process …	4	3	90	8.34	0.00241306	29.5.11.4.3.3	protein
+	2.84892	1.95405	at1g72160	I1KWA0	Uncharacterized protein	100806382 GLYMA_08G239900					36	13	65.2	4.83	0.00141605	34.99	transport
+	5.03452	1.72046	at1g03220	Q8RVH5	Basic 7S globulin 2 (SBg7S) (Bg) [Cleaved into: Basic 7S globulin 2 high kDa subunit;Basic 7S globulin 2 low kDa subunit]		protein catabolic process [GO:0030163];proteolysis [GO:0006508]		aspartic-type endopeptidase activity [GO:0004190];nutrient reservoir activity [GO:0045735]	aspartic-type endopeptidase activity [GO:0004190];nutrient reservoir activity [GO:0045735];protein catabolic process [GO:0030163];proteolysis [GO:0006508]	52	11	47.2	8.25	9.23582e-06	29.5.4	protein
+	4.50795	1.65211	at3g22640	P0DO16	Beta-conglycinin alpha subunit 1 (CG-alpha-1) (Beta-conglycinin alpha subunit) (allergen Gly m 5)	CG-3 GLYMA_20G148300		aleurone grain [GO:0033095];endoplasmic reticulum [GO:0005783];protein storage vacuole [GO:0000326]	nutrient reservoir activity [GO:0045735]	aleurone grain [GO:0033095];endoplasmic reticulum [GO:0005783];nutrient reservoir activity [GO:0045735];protein storage vacuole [GO:0000326]	26	11	70.3	5.17	3.1049e-05	33.1	development
+	3.79555	1.61811	at1g27530	C6SXY5	Ubiquitin-fold modifier-conjugating enzyme 1	100499901 GLYMA_04G089600	protein K69-linked ufmylation [GO:1990592]		UFM1 transferase activity [GO:0071568]	protein K69-linked ufmylation [GO:1990592];UFM1 transferase activity [GO:0071568]	29	3	19.7	7.78	0.00016012	35.2	not assigned
+	3.02807	1.46162	at5g05340	A0A0R4J4T3	Peroxidase (EC 1.11.1.7)	100810392 GLYMA_12G129500	hydrogen peroxide catabolic process [GO:0042744];response to oxidative stress [GO:0006979]	extracellular region [GO:0005576]	heme binding [GO:0020037];metal ion binding [GO:0046872];peroxidase activity [GO:0004601]	extracellular region [GO:0005576];heme binding [GO:0020037];hydrogen peroxide catabolic process [GO:0042744];metal ion binding [GO:0046872];peroxidase activity [GO:0004601];response to oxidative stress [GO:0006979]	45	9	33.9	8.31	0.000937409	26.12	misc
+	2.9125	1.45226	at4g26140	C6F122	Beta-galactosidase (EC 3.2.1.23)	100792629 GLYMA_09G062900	carbohydrate metabolic process [GO:0005975]		beta-galactosidase activity [GO:0004565]	beta-galactosidase activity [GO:0004565];carbohydrate metabolic process [GO:0005975]	16	7	79.8	8.03	0.00122321	26.3.2	misc
+	3.50046	1.40932	at3g62550	I1JR56	Usp domain-containing protein	100527623 GLYMA_03G231700					35	4	19.5	6.55	0.000315891	17.5.3	hormone metabolism
+	2.78085	1.40522	at5g38710	K7LXR0	Proline dehydrogenase (EC 1.5.5.2)	100797464 GLYMA_13G049700	proline catabolic process to glutamate [GO:0010133]	mitochondrion [GO:0005739]	FAD binding [GO:0071949];proline dehydrogenase activity [GO:0004657]	FAD binding [GO:0071949];mitochondrion [GO:0005739];proline catabolic process to glutamate [GO:0010133];proline dehydrogenase activity [GO:0004657]	20	6	54.3	7.74	0.00165635	13.2.2.2	amino acid metabolism
	2.51147	1.38242	at1g79040	C6SWI3	Uncharacterized protein	100305752 GLYMA_15G253700	photosynthesis [GO:0015979]	integral component of membrane [GO:0016021];photosystem II oxygen evolving complex [GO:0009654]		integral component of membrane [GO:0016021];photosynthesis [GO:0015979];photosystem II oxygen evolving complex [GO:0009654]	27	3	14.3	9.7	0.00307983	1.1.1.2	PS
+	3.03536	1.33315	at1g17860	C6T586	Uncharacterized protein	547933 GLYMA_08G341400			endopeptidase inhibitor activity [GO:0004866]	endopeptidase inhibitor activity [GO:0004866]	20	2	22.7	5.58	0.000921811	20.1.7.6.1	stress
+	3.28049	1.3105	at1g24020	I1MRM5	Bet_v_1 domain-containing protein	GLYMA_17G030100	abscisic acid-activated signaling pathway [GO:0009738];defense response [GO:0006952];regulation of protein serine/threonine phosphatase activity [GO:0080163];response to biotic stimulus [GO:0009607]	cytoplasm [GO:0005737];nucleus [GO:0005634]	abscisic acid binding [GO:0010427];protein phosphatase inhibitor activity [GO:0004864];signaling receptor activity [GO:0038023]	abscisic acid binding [GO:0010427];abscisic acid-activated signaling pathway [GO:0009738];cytoplasm [GO:0005737];defense response [GO:0006952];nucleus [GO:0005634];protein phosphatase inhibitor activity [GO:0004864];regulation of protein serine/threonine phosphatase activity [GO:0080163];response to biotic stimulus [GO:0009607];signaling receptor activity [GO:0038023]	63	6	17.1	5.07	0.000524212	20.2.99	stress
	2.58559	1.29968	at5g15870	Q9FST0	Beta-glucan binding protein	GBP			glucan endo-1,3-beta-glucanase activity, C-3 substituted reducing group [GO:0052861]	glucan endo-1,3-beta-glucanase activity, C-3 substituted reducing group [GO:0052861]	26	9	74.6	5.5	0.00259665	20.1	stress
+	3.4028	1.2922	at3g05520	I1JRA4	F-actin-capping protein subunit alpha	100808405 GLYMA_03G235500	actin cytoskeleton organization [GO:0030036];barbed-end actin filament capping [GO:0051016]	actin cortical patch [GO:0030479];F-actin capping protein complex [GO:0008290]	actin filament binding [GO:0051015]	actin cortical patch [GO:0030479];actin cytoskeleton organization [GO:0030036];actin filament binding [GO:0051015];barbed-end actin filament capping [GO:0051016];F-actin capping protein complex [GO:0008290]	10	2	34.4	4.86	0.000395553	31.1	cell
+	2.91626	1.28118	at1g72160	I1KBS7	Uncharacterized protein	100786707 GLYMA_06G160200					29	11	62.5	4.86	0.00121267	34.99	transport
+	3.01445	1.26041	at1g27400	I1LN92	Uncharacterized protein	100800781 GLYMA_11G249700	cytoplasmic translation [GO:0002181]	cytosolic large ribosomal subunit [GO:0022625]	structural constituent of ribosome [GO:0003735]	cytoplasmic translation [GO:0002181];cytosolic large ribosomal subunit [GO:0022625];structural constituent of ribosome [GO:0003735]	44	8	20.4	10.23	0.000967283	29.2.1.2.2.17	protein
+	3.4825	1.25346	at1g72160	I1LNP0	Uncharacterized protein	100794623 GLYMA_12G001800					43	16	69.5	4.87	0.00032923	34.99	transport
+	2.80017	1.25093	at3g22640	A0A0R0HYM3	Uncharacterized protein	GLYMA_10G246500			nutrient reservoir activity [GO:0045735]	nutrient reservoir activity [GO:0045735]	8	4	69.6	6.32	0.00158426	33.1	development
	2.76111	1.24162	at2g33150	I1NEH3	Uncharacterized protein	100807194 GLYMA_20G077000	fatty acid beta-oxidation [GO:0006635];phenylacetate catabolic process [GO:0010124]	peroxisome [GO:0005777]	acetyl-CoA C-acyltransferase activity [GO:0003988]	acetyl-CoA C-acyltransferase activity [GO:0003988];fatty acid beta-oxidation [GO:0006635];peroxisome [GO:0005777];phenylacetate catabolic process [GO:0010124]	43	12	48.4	7.58	0.00173335	13.2.4.1	amino acid metabolism
+	3.09294	1.1779	at1g73260	C6T0C7	Uncharacterized protein				endopeptidase inhibitor activity [GO:0004866]	endopeptidase inhibitor activity [GO:0004866]	45	7	23.4	4.96	0.000807346	20.1.7.6.1	stress
	2.74036	1.16874	at3g14840	Q49N12	Putative receptor-like protein kinase 2			integral component of membrane [GO:0016021]	ATP binding [GO:0005524];protein kinase activity [GO:0004672]	ATP binding [GO:0005524];integral component of membrane [GO:0016021];protein kinase activity [GO:0004672]	13	9	110	5.83	0.00181821	30.2.8.2	signalling
	2.76275	1.15802	at4g09010	A0A0R0GEJ0	PEROXIDASE_4 domain-containing protein	100795192 GLYMA_14G177200	response to oxidative stress [GO:0006979]		heme binding [GO:0020037];peroxidase activity [GO:0004601]	heme binding [GO:0020037];peroxidase activity [GO:0004601];response to oxidative stress [GO:0006979]	38	6	29.7	6.29	0.00172682	21.2.1	redox
	2.70155	1.10746	at1g73325	C6SYK2	Uncharacterized protein				endopeptidase inhibitor activity [GO:0004866]	endopeptidase inhibitor activity [GO:0004866]	23	3	22.4	5.07	0.00198815	20.1.7.6.1	stress
	2.40297	1.09925	at1g72160	I1KP02	Uncharacterized protein	100788197 GLYMA_08G005200					19	8	65.3	5.05	0.00395395	34.99	transport
+	3.9327	1.07026	at5g47550	A0A0R4J598	Cystatin domain-containing protein	100816527 GLYMA_15G115300			cysteine-type endopeptidase inhibitor activity [GO:0004869]	cysteine-type endopeptidase inhibitor activity [GO:0004869]	19	2	12.4	9.03	0.000116761	29.5.3	protein
+	4.06432	1.06728	at4g01070	I1K4M2	Glycosyltransferase (EC 2.4.1.-)	100805784 GLYMA_05G181100		intracellular membrane-bounded organelle [GO:0043231]	quercetin 3-O-glucosyltransferase activity [GO:0080043];quercetin 7-O-glucosyltransferase activity [GO:0080044];UDP-glycosyltransferase activity [GO:0008194]	intracellular membrane-bounded organelle [GO:0043231];quercetin 3-O-glucosyltransferase activity [GO:0080043];quercetin 7-O-glucosyltransferase activity [GO:0080044];UDP-glycosyltransferase activity [GO:0008194]	29	9	55.8	6.11	8.62337e-05	16.8.3	secondary metabolism
+	3.91877	1.0635	at3g22640	P11827	Beta-conglycinin alpha' subunit (CG-alpha'-1) (Beta-conglycinin alpha prime subunit) (allergen Gly m 5)	CG-1 CGY-1 GLYMA_10G246300		aleurone grain [GO:0033095];endoplasmic reticulum [GO:0005783];protein storage vacuole [GO:0000326]	nutrient reservoir activity [GO:0045735]	aleurone grain [GO:0033095];endoplasmic reticulum [GO:0005783];nutrient reservoir activity [GO:0045735];protein storage vacuole [GO:0000326]	36	17	72.2	5.71	0.000120566	33.1	development
	2.46501	1.04201	atcg00340	Q2PMU2	Photosystem I P700 chlorophyll a apoprotein A2 (EC 1.97.1.12) (PSI-B) (PsaB)	psaB	photosynthesis [GO:0015979];protein-chromophore linkage [GO:0018298]	chloroplast thylakoid membrane [GO:0009535];integral component of membrane [GO:0016021];photosystem I [GO:0009522]	4 iron, 4 sulfur cluster binding [GO:0051539];chlorophyll binding [GO:0016168];electron transfer activity [GO:0009055];magnesium ion binding [GO:0000287]	4 iron, 4 sulfur cluster binding [GO:0051539];chlorophyll binding [GO:0016168];chloroplast thylakoid membrane [GO:0009535];electron transfer activity [GO:0009055];integral component of membrane [GO:0016021];magnesium ion binding [GO:0000287];photosynthesis [GO:0015979];photosystem I [GO:0009522];protein-chromophore linkage [GO:0018298]	15	8	82.4	7.31	0.00342762	1.1.2.2	PS
	2.39072	1.04146	at4g09650	I1MUQ0	Uncharacterized protein	100819224 GLYMA_17G130100	ATP synthesis coupled proton transport [GO:0015986]	membrane [GO:0016020]	proton-transporting ATP synthase activity, rotational mechanism [GO:0046933]	ATP synthesis coupled proton transport [GO:0015986];membrane [GO:0016020];proton-transporting ATP synthase activity, rotational mechanism [GO:0046933]	18	3	27.4	6.4	0.00406702	1.1.4.7	PS
	2.76953	1.02769	at5g35630	I1M170	Glutamine synthetase (EC 6.3.1.2)	548036 GLYMA_13G210800	glutamine biosynthetic process [GO:0006542]		ATP binding [GO:0005524];glutamate-ammonia ligase activity [GO:0004356]	ATP binding [GO:0005524];glutamate-ammonia ligase activity [GO:0004356];glutamine biosynthetic process [GO:0006542]	43	11	47.6	6.87	0.00170007	12.2.2	N-metabolism
+	3.88304	1.02264	at1g55020	A7LCD5	Lipoxygenase (EC 1.13.11.-)	LOX9	oxylipin biosynthetic process [GO:0031408]		metal ion binding [GO:0046872];oxidoreductase activity, acting on single donors with incorporation of molecular oxygen, incorporation of two atoms of oxygen [GO:0016702]	metal ion binding [GO:0046872];oxidoreductase activity, acting on single donors with incorporation of molecular oxygen, incorporation of two atoms of oxygen [GO:0016702];oxylipin biosynthetic process [GO:0031408]	31	20	96.3	7.02	0.000130906	17.7.1.2	hormone metabolism
	2.70582	1.00385	at3g53420	A0A0R0EPA1	Uncharacterized protein	100807883 GLYMA_19G181300		integral component of membrane [GO:0016021]	channel activity [GO:0015267]	channel activity [GO:0015267];integral component of membrane [GO:0016021]	21	3	30.5	9.09	0.00196872	34.19.1	transport
+	3.27223	0.968915	at3g48530	I1MUP6	Uncharacterized protein	100818156 GLYMA_17G129600					18	6	46.4	5.11	0.000534277	10.5	cell wall
+	3.43777	0.908032	at1g22360	A0A0R0EIR6	Glycosyltransferase (EC 2.4.1.-)	100816809 GLYMA_20G057500		intracellular membrane-bounded organelle [GO:0043231]	transferase activity, transferring hexosyl groups [GO:0016758];UDP-glycosyltransferase activity [GO:0008194]	intracellular membrane-bounded organelle [GO:0043231];transferase activity, transferring hexosyl groups [GO:0016758];UDP-glycosyltransferase activity [GO:0008194]	43	14	54.4	5.92	0.000364947	26.2	misc
	3.00612	0.886445	at5g13870	A0A0R0FQV9	Xyloglucan endotransglucosylase/hydrolase (EC 2.4.1.207)	GLYMA_16G150300	cell wall biogenesis [GO:0042546];cell wall organization [GO:0071555];xyloglucan metabolic process [GO:0010411]	apoplast [GO:0048046];cell wall [GO:0005618]	hydrolase activity, hydrolyzing O-glycosyl compounds [GO:0004553];xyloglucan:xyloglucosyl transferase activity [GO:0016762]	apoplast [GO:0048046];cell wall [GO:0005618];cell wall biogenesis [GO:0042546];cell wall organization [GO:0071555];hydrolase activity, hydrolyzing O-glycosyl compounds [GO:0004553];xyloglucan metabolic process [GO:0010411];xyloglucan:xyloglucosyl transferase activity [GO:0016762]	26	7	33.7	6.93	0.000986013	10.7	cell wall
	2.51738	0.868595	at1g67230	A0A0R0LFC6	Uncharacterized protein	GLYMA_01G090100	nucleus organization [GO:0006997]	nucleus [GO:0005634]		nucleus [GO:0005634];nucleus organization [GO:0006997]	4	3	112.1	5.69	0.00303826	35.2	not assigned
+	4.68372	0.865344	at5g22140	I1LKM5	Pyr_redox_2 domain-containing protein	100817682 GLYMA_11G179300		cytoplasm [GO:0005737]	electron-transferring-flavoprotein dehydrogenase activity [GO:0004174];flavin adenine dinucleotide binding [GO:0050660]	cytoplasm [GO:0005737];electron-transferring-flavoprotein dehydrogenase activity [GO:0004174];flavin adenine dinucleotide binding [GO:0050660]	42	12	39.3	9.42	2.07148e-05	35.1	not assigned
	2.62275	0.847495	at4g05410	A0A368UKK5	Peroxidase (EC 1.11.1.7)	GLYMA_15G129100	hydrogen peroxide catabolic process [GO:0042744];response to oxidative stress [GO:0006979]		heme binding [GO:0020037];metal ion binding [GO:0046872];peroxidase activity [GO:0004601]	heme binding [GO:0020037];hydrogen peroxide catabolic process [GO:0042744];metal ion binding [GO:0046872];peroxidase activity [GO:0004601];response to oxidative stress [GO:0006979]	20	5	57.2	7.69	0.00238371	30.5	signalling
	2.4709	0.821685	at5g15900	I1LWZ4	PMR5N domain-containing protein	100811842 GLYMA_13G049100		Golgi apparatus [GO:0005794];integral component of membrane [GO:0016021]	O-acetyltransferase activity [GO:0016413]	Golgi apparatus [GO:0005794];integral component of membrane [GO:0016021];O-acetyltransferase activity [GO:0016413]	13	4	52.9	7.43	0.00338143	35.2	not assigned
	2.34081	0.816383	at1g64760	I1ML36	X8 domain-containing protein	100815300 GLYMA_16G042500	carbohydrate metabolic process [GO:0005975]	anchored component of plasma membrane [GO:0046658];integral component of membrane [GO:0016021]	hydrolase activity, hydrolyzing O-glycosyl compounds [GO:0004553]	anchored component of plasma membrane [GO:0046658];carbohydrate metabolic process [GO:0005975];hydrolase activity, hydrolyzing O-glycosyl compounds [GO:0004553];integral component of membrane [GO:0016021]	7	2	52.5	5.47	0.00456231	26.4.1	misc
	2.87796	0.782568	at5g14920	C6T318	Uncharacterized protein						10	2	20.3	9.11	0.00132447	17.6.3	hormone metabolism
	3.18786	0.775546	at1g03130	A5Z2K3	Photosystem I subunit PsaD	psaD 100101915 GLYMA_10G249000	photosynthesis [GO:0015979]	chloroplast [GO:0009507];photosystem I reaction center [GO:0009538]		chloroplast [GO:0009507];photosynthesis [GO:0015979];photosystem I reaction center [GO:0009538]	22	2	23	9.61	0.000648848	1.1.2.2	PS
	2.31981	0.76898	at2g37040	I1JPN0	Phenylalanine ammonia-lyase (EC 4.3.1.24)	GLYMA_03G181700	cinnamic acid biosynthetic process [GO:0009800];L-phenylalanine catabolic process [GO:0006559]	cytoplasm [GO:0005737]	phenylalanine ammonia-lyase activity [GO:0045548]	cinnamic acid biosynthetic process [GO:0009800];cytoplasm [GO:0005737];L-phenylalanine catabolic process [GO:0006559];phenylalanine ammonia-lyase activity [GO:0045548]	33	15	77.6	6.49	0.00478838	16.2.1.1	secondary metabolism
	2.58225	0.755887	atcg00680	Q2PMQ9	Photosystem II CP47 reaction center protein (PSII 47 kDa protein) (Protein CP-47)	psbB	photosynthetic electron transport in photosystem II [GO:0009772];protein-chromophore linkage [GO:0018298]	chloroplast thylakoid membrane [GO:0009535];integral component of membrane [GO:0016021];photosystem II [GO:0009523]	chlorophyll binding [GO:0016168];electron transporter, transferring electrons within the cyclic electron transport pathway of photosynthesis activity [GO:0045156]	chlorophyll binding [GO:0016168];chloroplast thylakoid membrane [GO:0009535];electron transporter, transferring electrons within the cyclic electron transport pathway of photosynthesis activity [GO:0045156];integral component of membrane [GO:0016021];photosynthetic electron transport in photosystem II [GO:0009772];photosystem II [GO:0009523];protein-chromophore linkage [GO:0018298]	17	5	56	6.7	0.00261668	1.1.1.2	PS
	2.41045	0.753459	at3g18580	I1K195	Uncharacterized protein	100809336 GLYMA_05G014200	mitochondrial DNA replication [GO:0006264];positive regulation of helicase activity [GO:0051096]	mitochondrial nucleoid [GO:0042645];mitochondrion [GO:0005739]	single-stranded DNA binding [GO:0003697]	mitochondrial DNA replication [GO:0006264];mitochondrial nucleoid [GO:0042645];mitochondrion [GO:0005739];positive regulation of helicase activity [GO:0051096];single-stranded DNA binding [GO:0003697]	23	3	23	8.73	0.00388642	27.3.99	RNA
	2.30927	0.753298	at3g28860	K7LXH3	Uncharacterized protein	100797124 GLYMA_13G063700		integral component of membrane [GO:0016021]	ATP binding [GO:0005524];ATPase activity [GO:0016887];ATPase-coupled transmembrane transporter activity [GO:0042626]	ATP binding [GO:0005524];ATPase activity [GO:0016887];ATPase-coupled transmembrane transporter activity [GO:0042626];integral component of membrane [GO:0016021]	19	14	118.3	8.59	0.00490605	34.16	transport
	2.43268	0.709675	at4g00430	C6TIC3	Uncharacterized protein	100812711 GLYMA_11G023200		integral component of membrane [GO:0016021]	channel activity [GO:0015267]	channel activity [GO:0015267];integral component of membrane [GO:0016021]	25	4	30.7	8.65	0.00369246	34.19.1	transport
	2.59289	0.709642	at2g44480	A0A0R0GFB2	Uncharacterized protein	100783037 GLYMA_15G271000	carbohydrate metabolic process [GO:0005975]		beta-glucosidase activity [GO:0008422]	beta-glucosidase activity [GO:0008422];carbohydrate metabolic process [GO:0005975]	54	19	57.5	8.87	0.00255333	26.3	misc
+	3.99764	0.694491	at5g49360	I1MGH2	Fn3_like domain-containing protein	100805839 GLYMA_15G143700	arabinan catabolic process [GO:0031222];xylan catabolic process [GO:0045493]	plant-type cell wall [GO:0009505]	alpha-L-arabinofuranosidase activity [GO:0046556];xylan 1,4-beta-xylosidase activity [GO:0009044]	alpha-L-arabinofuranosidase activity [GO:0046556];arabinan catabolic process [GO:0031222];plant-type cell wall [GO:0009505];xylan 1,4-beta-xylosidase activity [GO:0009044];xylan catabolic process [GO:0045493]	26	13	84	8.15	0.000100544	10.6.2	cell wall
	2.87143	0.677174	at4g28365	K7KY22	Phytocyanin domain-containing protein	100803858 GLYMA_06G291000		anchored component of plasma membrane [GO:0046658];integral component of membrane [GO:0016021]	electron transfer activity [GO:0009055]	anchored component of plasma membrane [GO:0046658];electron transfer activity [GO:0009055];integral component of membrane [GO:0016021]	22	4	20.6	8.79	0.00134452	26.19	misc
	2.33928	0.67591	at5g16970	C6TD43	PKS_ER domain-containing protein				oxidoreductase activity [GO:0016491]	oxidoreductase activity [GO:0016491]	41	9	37.8	7.09	0.00457848	26.7	misc
	2.49984	0.665462	at3g56310	I1KB93	Alpha-galactosidase (EC 3.2.1.22) (Melibiase)	100784072 GLYMA_06G144100	carbohydrate metabolic process [GO:0005975]		raffinose alpha-galactosidase activity [GO:0052692]	carbohydrate metabolic process [GO:0005975];raffinose alpha-galactosidase activity [GO:0052692]	18	6	47.2	6.6	0.00316345	3.8.2	minor CHO metabolism
+	4.3705	0.65543	at5g51260	C6TG30	Uncharacterized protein				acid phosphatase activity [GO:0003993]	acid phosphatase activity [GO:0003993]	47	9	28.8	6.79	4.26087e-05	26.13	misc
	2.35371	0.653992	at5g12250	I1KPA1	Tubulin beta chain	GLYMA_08G014200	microtubule cytoskeleton organization [GO:0000226];microtubule-based process [GO:0007017];mitotic cell cycle [GO:0000278]	cytoplasm [GO:0005737];microtubule [GO:0005874]	GTP binding [GO:0005525];GTPase activity [GO:0003924];structural constituent of cytoskeleton [GO:0005200]	cytoplasm [GO:0005737];GTP binding [GO:0005525];GTPase activity [GO:0003924];microtubule [GO:0005874];microtubule cytoskeleton organization [GO:0000226];microtubule-based process [GO:0007017];mitotic cell cycle [GO:0000278];structural constituent of cytoskeleton [GO:0005200]	53	21	50	5.02	0.00442888	31.1	cell
	3.05692	0.646443	at1g55020	K7KYV6	Lipoxygenase (EC 1.13.11.-)	GLYMA_07G006700	oxylipin biosynthetic process [GO:0031408]		metal ion binding [GO:0046872];oxidoreductase activity, acting on single donors with incorporation of molecular oxygen, incorporation of two atoms of oxygen [GO:0016702]	metal ion binding [GO:0046872];oxidoreductase activity, acting on single donors with incorporation of molecular oxygen, incorporation of two atoms of oxygen [GO:0016702];oxylipin biosynthetic process [GO:0031408]	29	12	63.9	6.37	0.000877166	17.7.1.2	hormone metabolism
	3.15778	0.642391	atcg00280	Q2PMT9	Photosystem II CP43 reaction center protein (PSII 43 kDa protein) (Protein CP-43)	psbC	photosynthetic electron transport in photosystem II [GO:0009772];protein-chromophore linkage [GO:0018298]	chloroplast thylakoid membrane [GO:0009535];integral component of membrane [GO:0016021];photosystem II [GO:0009523]	chlorophyll binding [GO:0016168];electron transporter, transferring electrons within the cyclic electron transport pathway of photosynthesis activity [GO:0045156];metal ion binding [GO:0046872]	chlorophyll binding [GO:0016168];chloroplast thylakoid membrane [GO:0009535];electron transporter, transferring electrons within the cyclic electron transport pathway of photosynthesis activity [GO:0045156];integral component of membrane [GO:0016021];metal ion binding [GO:0046872];photosynthetic electron transport in photosystem II [GO:0009772];photosystem II [GO:0009523];protein-chromophore link…	21	6	51.9	7.21	0.00069538	1.1.1.2	PS
	2.3715	0.642115	atcg01060	Q2PMN3	Photosystem I iron-sulfur center (EC 1.97.1.12) (9 kDa polypeptide) (PSI-C) (Photosystem I subunit VII) (PsaC)	psaC	photosynthesis [GO:0015979];photosynthetic electron transport in photosystem I [GO:0009773]	chloroplast thylakoid [GO:0009534];chloroplast thylakoid membrane [GO:0009535];photosystem I [GO:0009522]	4 iron, 4 sulfur cluster binding [GO:0051539];electron transfer activity [GO:0009055];metal ion binding [GO:0046872]	4 iron, 4 sulfur cluster binding [GO:0051539];chloroplast thylakoid [GO:0009534];chloroplast thylakoid membrane [GO:0009535];electron transfer activity [GO:0009055];metal ion binding [GO:0046872];photosynthesis [GO:0015979];photosynthetic electron transport in photosystem I [GO:0009773];photosystem I [GO:0009522]	63	4	9	7.08	0.00425105	1.1.2.2	PS
	2.3482	0.637281	at5g14950	I1N5Z3	Alpha-mannosidase (EC 3.2.1.-)	100806647 GLYMA_19G015900	mannose metabolic process [GO:0006013];N-glycan processing [GO:0006491];protein deglycosylation [GO:0006517]	Golgi membrane [GO:0000139];integral component of membrane [GO:0016021]	alpha-mannosidase activity [GO:0004559];carbohydrate binding [GO:0030246];metal ion binding [GO:0046872]	alpha-mannosidase activity [GO:0004559];carbohydrate binding [GO:0030246];Golgi membrane [GO:0000139];integral component of membrane [GO:0016021];mannose metabolic process [GO:0006013];metal ion binding [GO:0046872];N-glycan processing [GO:0006491];protein deglycosylation [GO:0006517]	8	7	132	7.42	0.00448541	29.7.7	protein
	2.44454	0.619274	atcg00270	Q2PMT8	Photosystem II D2 protein (PSII D2 protein) (EC 1.10.3.9) (Photosystem Q(A) protein)	psbD	photosynthetic electron transport in photosystem II [GO:0009772];protein-chromophore linkage [GO:0018298]	chloroplast thylakoid membrane [GO:0009535];integral component of membrane [GO:0016021];plasma membrane-derived thylakoid photosystem II [GO:0030096]	chlorophyll binding [GO:0016168];electron transporter, transferring electrons within the cyclic electron transport pathway of photosynthesis activity [GO:0045156];iron ion binding [GO:0005506]	chlorophyll binding [GO:0016168];chloroplast thylakoid membrane [GO:0009535];electron transporter, transferring electrons within the cyclic electron transport pathway of photosynthesis activity [GO:0045156];integral component of membrane [GO:0016021];iron ion binding [GO:0005506];photosynthetic electron transport in photosystem II [GO:0009772];plasma membrane-derived thylakoid photosystem II [GO:…	25	7	39.5	5.55	0.00359302	1.1.1.2	PS
	2.66241	0.616968	at5g18280	A0A368UGT8	Uncharacterized protein	GLYMA_16G043500			hydrolase activity [GO:0016787]	hydrolase activity [GO:0016787]	42	10	50.4	5.14	0.00217567	23.2	nucleotide metabolism
	2.3238	0.610892	at2g41740	I1JNC7	HP domain-containing protein	100803795 GLYMA_03G136500	cytoskeleton organization [GO:0007010]		actin filament binding [GO:0051015]	actin filament binding [GO:0051015];cytoskeleton organization [GO:0007010]	32	22	108.5	5.83	0.00474459	31.1	cell
	2.68707	0.608215	at4g00430	A0A0R0GAK0	Uncharacterized protein	GLYMA_14G061500		integral component of membrane [GO:0016021]	channel activity [GO:0015267]	channel activity [GO:0015267];integral component of membrane [GO:0016021]	48	9	30.6	8.4	0.00205557	34.19.1	transport
	2.57301	0.604952	at1g19870	A0A0R0JAW2	DUF4005 domain-containing protein	100799424 GLYMA_06G025800					24	11	93.3	5.99	0.00267294	30.3	signalling
	4.37524	0.601726	at1g05260	A0A0R4J3J1	Peroxidase (EC 1.11.1.7)	GLYMA_06G302600	hydrogen peroxide catabolic process [GO:0042744];response to oxidative stress [GO:0006979]	extracellular region [GO:0005576]	heme binding [GO:0020037];metal ion binding [GO:0046872];peroxidase activity [GO:0004601]	extracellular region [GO:0005576];heme binding [GO:0020037];hydrogen peroxide catabolic process [GO:0042744];metal ion binding [GO:0046872];peroxidase activity [GO:0004601];response to oxidative stress [GO:0006979]	40	8	35.2	8.06	4.21459e-05	20.2.2	stress
	2.51545	0.585117	at4g24620	I1K9N4	Glucose-6-phosphate isomerase (EC 5.3.1.9)	100818441 GLYMA_06G094300	gluconeogenesis [GO:0006094];glucose 6-phosphate metabolic process [GO:0051156];glycolytic process [GO:0006096]	cytosol [GO:0005829]	glucose-6-phosphate isomerase activity [GO:0004347];intramolecular transferase activity [GO:0016866];monosaccharide binding [GO:0048029]	cytosol [GO:0005829];gluconeogenesis [GO:0006094];glucose 6-phosphate metabolic process [GO:0051156];glucose-6-phosphate isomerase activity [GO:0004347];glycolytic process [GO:0006096];intramolecular transferase activity [GO:0016866];monosaccharide binding [GO:0048029]	45	21	67.4	5.73	0.00305177	4.2.4	glycolysis
	2.92982	-0.596471	at1g31850	I1J832	Uncharacterized protein	100810681 GLYMA_01G149300		integral component of membrane [GO:0016021]	methyltransferase activity [GO:0008168]	integral component of membrane [GO:0016021];methyltransferase activity [GO:0008168]	41	12	59.8	8.27	0.00117537	20.2.3	stress
	2.65786	-0.614328	at3g21190	I1KG57	Uncharacterized protein	100807616 GLYMA_07G004200	fucose metabolic process [GO:0006004]	integral component of membrane [GO:0016021]	transferase activity, transferring glycosyl groups [GO:0016757]	fucose metabolic process [GO:0006004];integral component of membrane [GO:0016021];transferase activity, transferring glycosyl groups [GO:0016757]	33	10	46.6	5.88	0.00219857	35.2	not assigned
	2.71629	-0.619498	at3g14690	I1KW78	Uncharacterized protein	100801959 GLYMA_08G238100		integral component of membrane [GO:0016021]	heme binding [GO:0020037];iron ion binding [GO:0005506];monooxygenase activity [GO:0004497];oxidoreductase activity, acting on paired donors, with incorporation or reduction of molecular oxygen [GO:0016705]	heme binding [GO:0020037];integral component of membrane [GO:0016021];iron ion binding [GO:0005506];monooxygenase activity [GO:0004497];oxidoreductase activity, acting on paired donors, with incorporation or reduction of molecular oxygen [GO:0016705]	28	12	60.8	9.16	0.00192182	26.1	misc
	2.68513	-0.622	at1g27090	I1JBS3	Uncharacterized protein	100816406 GLYMA_02G022800					36	10	48.6	5.29	0.00206474	35.1.40	not assigned
	2.3504	-0.622114	at2g22590	D4Q9Z5	Soyasaponin III rhamnosyltransferase (EC 2.4.1.273) (Soyasaponin glycosyltransferase 3) (UDP-rhamnose:soyasaponin III-rhamnosyltransferase)	GmSGT3 Glyma08g19290 Gma.55603		intracellular membrane-bounded organelle [GO:0043231]	quercetin 3-O-glucosyltransferase activity [GO:0080043];quercetin 7-O-glucosyltransferase activity [GO:0080044];soyasaponin III rhamnosyltransferase activity [GO:0102241];UDP-glycosyltransferase activity [GO:0008194]	intracellular membrane-bounded organelle [GO:0043231];quercetin 3-O-glucosyltransferase activity [GO:0080043];quercetin 7-O-glucosyltransferase activity [GO:0080044];soyasaponin III rhamnosyltransferase activity [GO:0102241];UDP-glycosyltransferase activity [GO:0008194]	53	18	53.5	6.27	0.00446268	16.8.1	secondary metabolism
	3.73309	-0.653442	at1g36730	I1JB31	W2 domain-containing protein	100777906 GLYMA_02G000200	formation of cytoplasmic translation initiation complex [GO:0001732];formation of translation preinitiation complex [GO:0001731]	cytosol [GO:0005829]	eukaryotic initiation factor eIF2 binding [GO:0071074];GDP-dissociation inhibitor activity [GO:0005092];translation initiation factor activity [GO:0003743]	cytosol [GO:0005829];eukaryotic initiation factor eIF2 binding [GO:0071074];formation of cytoplasmic translation initiation complex [GO:0001732];formation of translation preinitiation complex [GO:0001731];GDP-dissociation inhibitor activity [GO:0005092];translation initiation factor activity [GO:0003743]	23	7	48.5	6.42	0.000184889	29.2.3	protein
	2.51018	-0.654514	at1g52760	A0A0R4J4M5	Hydrolase_4 domain-containing protein	100785661 GLYMA_13G101400		membrane [GO:0016020]		membrane [GO:0016020]	32	5	36.7	7.06	0.00308903	11.9.2	lipid metabolism
	3.32718	-0.6859	at1g15330	I1MCF0	Uncharacterized protein	100785689 GLYMA_15G007300					21	6	45.2	6.43	0.00047078	35.1	not assigned
+	4.14037	-0.707764	at4g08870	O49046	Arginase (EC 3.5.3.1)	AG1	putrescine biosynthetic process from arginine, using agmatinase [GO:0033389];urea cycle [GO:0000050]		agmatinase activity [GO:0008783];arginase activity [GO:0004053];metal ion binding [GO:0046872]	agmatinase activity [GO:0008783];arginase activity [GO:0004053];metal ion binding [GO:0046872];putrescine biosynthetic process from arginine, using agmatinase [GO:0033389];urea cycle [GO:0000050]	49	13	38.6	6.38	7.23818e-05	13.2.2.3	amino acid metabolism
	3.57671	-0.711651	at4g08810	I1KSC1	Uncharacterized protein	100801063 GLYMA_08G114200		Golgi apparatus [GO:0005794];integral component of membrane [GO:0016021]		Golgi apparatus [GO:0005794];integral component of membrane [GO:0016021]	11	5	66.5	8.19	0.000265029	35.2	not assigned
	3.42288	-0.729892	at2g36880	I1JPQ2	S-adenosylmethionine synthase (EC 2.5.1.6)	100794248 GLYMA_03G184000	one-carbon metabolic process [GO:0006730];S-adenosylmethionine biosynthetic process [GO:0006556]	cytosol [GO:0005829]	ATP binding [GO:0005524];metal ion binding [GO:0046872];methionine adenosyltransferase activity [GO:0004478]	ATP binding [GO:0005524];cytosol [GO:0005829];metal ion binding [GO:0046872];methionine adenosyltransferase activity [GO:0004478];one-carbon metabolic process [GO:0006730];S-adenosylmethionine biosynthetic process [GO:0006556]	34	10	42.7	6.6	0.000377675	13.1.3.4	amino acid metabolism
	3.66901	-0.731738	at1g08370	I1JQ51	Uncharacterized protein	100786833 GLYMA_03G198400	deadenylation-dependent decapping of nuclear-transcribed mRNA [GO:0000290];deadenylation-independent decapping of nuclear-transcribed mRNA [GO:0031087]	P-body [GO:0000932]	enzyme activator activity [GO:0008047]	deadenylation-dependent decapping of nuclear-transcribed mRNA [GO:0000290];deadenylation-independent decapping of nuclear-transcribed mRNA [GO:0031087];enzyme activator activity [GO:0008047];P-body [GO:0000932]	11	3	39.7	5.48	0.000214286	27.3.67	RNA
	3.40849	-0.734748	at5g58490	C6TL53	Epimerase domain-containing protein				catalytic activity [GO:0003824];coenzyme binding [GO:0050662]	catalytic activity [GO:0003824];coenzyme binding [GO:0050662]	59	19	34.9	5.99	0.000390399	16.2.1.7	secondary metabolism
	2.74408	-0.743884	at4g30210	A0A0R4J4Q1	NADPH--cytochrome P450 reductase (CPR) (P450R) (EC 1.6.2.4)	100800640 GLYMA_13G096500		cytosol [GO:0005829];endoplasmic reticulum membrane [GO:0005789];integral component of membrane [GO:0016021]	flavin adenine dinucleotide binding [GO:0050660];FMN binding [GO:0010181];NADP binding [GO:0050661];NADPH-hemoprotein reductase activity [GO:0003958];oxidoreductase activity [GO:0016491]	cytosol [GO:0005829];endoplasmic reticulum membrane [GO:0005789];flavin adenine dinucleotide binding [GO:0050660];FMN binding [GO:0010181];integral component of membrane [GO:0016021];NADP binding [GO:0050661];NADPH-hemoprotein reductase activity [GO:0003958];oxidoreductase activity [GO:0016491]	18	8	78.3	5.64	0.00180268	26.1	misc
+	4.17371	-0.746164	at4g24010	I1KFY7	Uncharacterized protein	100788506 GLYMA_06G324300	cell wall organization [GO:0071555];cellulose biosynthetic process [GO:0030244];plant-type primary cell wall biogenesis [GO:0009833]	Golgi apparatus [GO:0005794];integral component of membrane [GO:0016021];plasma membrane [GO:0005886];trans-Golgi network [GO:0005802]	cellulose synthase (UDP-forming) activity [GO:0016760];cellulose synthase activity [GO:0016759]	cell wall organization [GO:0071555];cellulose biosynthetic process [GO:0030244];cellulose synthase (UDP-forming) activity [GO:0016760];cellulose synthase activity [GO:0016759];Golgi apparatus [GO:0005794];integral component of membrane [GO:0016021];plant-type primary cell wall biogenesis [GO:0009833];plasma membrane [GO:0005886];trans-Golgi network [GO:0005802]	27	14	79.5	8.57	6.70339e-05	10.2.1	cell wall
	3.37865	-0.755213	at1g55020	I1M599	Lipoxygenase (EC 1.13.11.-)	GLYMA_13G347800	oxylipin biosynthetic process [GO:0031408]		metal ion binding [GO:0046872];oxidoreductase activity, acting on single donors with incorporation of molecular oxygen, incorporation of two atoms of oxygen [GO:0016702]	metal ion binding [GO:0046872];oxidoreductase activity, acting on single donors with incorporation of molecular oxygen, incorporation of two atoms of oxygen [GO:0016702];oxylipin biosynthetic process [GO:0031408]	77	50	92.7	7.01	0.000418164	17.7.1.2	hormone metabolism
	2.44724	-0.76862	at5g03740	I1LRC2	C2H2-type domain-containing protein	GLYMA_12G084700	negative regulation of transcription, DNA-templated [GO:0045892];seed dormancy process [GO:0010162]	nucleolus [GO:0005730]	nucleic acid binding [GO:0003676]	negative regulation of transcription, DNA-templated [GO:0045892];nucleic acid binding [GO:0003676];nucleolus [GO:0005730];seed dormancy process [GO:0010162]	18	3	31.7	4.91	0.00357079	27.3.55	RNA
	2.92548	-0.768984	at5g54160	C6TIJ7	Uncharacterized protein	100780100 GLYMA_04G227700	aromatic compound biosynthetic process [GO:0019438]	cytosol [GO:0005829]	O-methyltransferase activity [GO:0008171];protein dimerization activity [GO:0046983];S-adenosylmethionine-dependent methyltransferase activity [GO:0008757]	aromatic compound biosynthetic process [GO:0019438];cytosol [GO:0005829];O-methyltransferase activity [GO:0008171];protein dimerization activity [GO:0046983];S-adenosylmethionine-dependent methyltransferase activity [GO:0008757]	63	14	39.9	6.15	0.0011872	16.2.1.9	secondary metabolism
	2.95601	-0.770634	at2g38740	I1LGX8	Uncharacterized protein	100802762 GLYMA_11G040800			hydrolase activity [GO:0016787]	hydrolase activity [GO:0016787]	24	3	27.5	4.93	0.0011066	35.1	not assigned
	2.53881	-0.78012	at2g15480	I1MKT8	Glycosyltransferase (EC 2.4.1.-)	100793313 Sg-9 GLYMA_16G033700		intracellular membrane-bounded organelle [GO:0043231]	quercetin 3-O-glucosyltransferase activity [GO:0080043];quercetin 7-O-glucosyltransferase activity [GO:0080044];UDP-glycosyltransferase activity [GO:0008194]	intracellular membrane-bounded organelle [GO:0043231];quercetin 3-O-glucosyltransferase activity [GO:0080043];quercetin 7-O-glucosyltransferase activity [GO:0080044];UDP-glycosyltransferase activity [GO:0008194]	29	8	54.4	6.84	0.00289193	26.2	misc
	3.03161	-0.795448	at3g15660	A0A0R0IQ81	Glutaredoxin	GLYMA_08G209900	cell redox homeostasis [GO:0045454]	mitochondrial matrix [GO:0005759];mitochondrion [GO:0005739]	2 iron, 2 sulfur cluster binding [GO:0051537];electron transfer activity [GO:0009055];glutathione disulfide oxidoreductase activity [GO:0015038];metal ion binding [GO:0046872];protein disulfide oxidoreductase activity [GO:0015035]	2 iron, 2 sulfur cluster binding [GO:0051537];cell redox homeostasis [GO:0045454];electron transfer activity [GO:0009055];glutathione disulfide oxidoreductase activity [GO:0015038];metal ion binding [GO:0046872];mitochondrial matrix [GO:0005759];mitochondrion [GO:0005739];protein disulfide oxidoreductase activity [GO:0015035]	29	3	17.9	7.37	0.000929795	21.4	redox
	2.35672	-0.804145	at4g17520	I1KJK0	HABP4_PAI-RBP1 domain-containing protein	100805110 GLYMA_07G114600			RNA binding [GO:0003723]	RNA binding [GO:0003723]	40	9	39.3	6.19	0.00439828	27.4	RNA
+	5.12718	-0.830855	at1g13280	F6KBT6	Allene oxide cyclase 6 (EC 5.3.99.6)	AOC6 100805194 GLYMA_18G280900	jasmonic acid biosynthetic process [GO:0009695]		allene-oxide cyclase activity [GO:0046423]	allene-oxide cyclase activity [GO:0046423];jasmonic acid biosynthetic process [GO:0009695]	20	4	28.3	9.06	7.46144e-06	17.7.1.4	hormone metabolism
	2.8798	-0.834988	at5g17540	I1LBH6	Uncharacterized protein	100820325 GLYMA_10G159600			transferase activity, transferring acyl groups other than amino-acyl groups [GO:0016747]	transferase activity, transferring acyl groups other than amino-acyl groups [GO:0016747]	55	17	50.5	5	0.00131887	20.1	stress
+	3.45607	-0.858475	at2g24260	I1L2E1	BHLH domain-containing protein	100807286 GLYMA_09G098300		integral component of membrane [GO:0016021]	protein dimerization activity [GO:0046983]	integral component of membrane [GO:0016021];protein dimerization activity [GO:0046983]	5	2	37.9	7.17	0.000349893	27.3.6	RNA
	2.67831	-0.861969	at1g53540	C6SVX0	SHSP domain-containing protein						47	8	18.5	6.09	0.00209742	20.2.1	stress
+	3.7382	-0.880017	at1g45130	A0A0R0GAA6	Beta-galactosidase (EC 3.2.1.23)	100818981 GLYMA_14G070600	carbohydrate metabolic process [GO:0005975]	cell wall [GO:0005618];vacuole [GO:0005773]	beta-galactosidase activity [GO:0004565]	beta-galactosidase activity [GO:0004565];carbohydrate metabolic process [GO:0005975];cell wall [GO:0005618];vacuole [GO:0005773]	22	9	81.4	8.41	0.000182728	26.3.2	misc
	3.02271	-0.884752	at5g54160	G9I8U0	Inositol methyltransferase	100812768 GLYMA_06G295700	aromatic compound biosynthetic process [GO:0019438]	cytosol [GO:0005829]	O-methyltransferase activity [GO:0008171];protein dimerization activity [GO:0046983];S-adenosylmethionine-dependent methyltransferase activity [GO:0008757]	aromatic compound biosynthetic process [GO:0019438];cytosol [GO:0005829];O-methyltransferase activity [GO:0008171];protein dimerization activity [GO:0046983];S-adenosylmethionine-dependent methyltransferase activity [GO:0008757]	75	16	41.5	6.35	0.000949046	16.2.1.9	secondary metabolism
	2.42095	-0.885959	at4g08870	A0A368UIC9	Uncharacterized protein	GLYMA_03G028000			metal ion binding [GO:0046872]	metal ion binding [GO:0046872]	51	13	38.7	6.47	0.00379357	13.2.2.3	amino acid metabolism
+	3.70345	-0.896265	not known	I1M676	Uncharacterized protein	GLYMA_14G005500					57	5	19.6	4.09	0.000197946	not known	not known
+	3.2649	-0.896825	at5g12020	I1JU00	SHSP domain-containing protein	GLYMA_04G054400	protein complex oligomerization [GO:0051259];protein folding [GO:0006457];response to heat [GO:0009408];response to high light intensity [GO:0009644];response to hydrogen peroxide [GO:0042542];response to reactive oxygen species [GO:0000302];response to salt stress [GO:0009651]		protein self-association [GO:0043621];unfolded protein binding [GO:0051082]	protein complex oligomerization [GO:0051259];protein folding [GO:0006457];protein self-association [GO:0043621];response to heat [GO:0009408];response to high light intensity [GO:0009644];response to hydrogen peroxide [GO:0042542];response to reactive oxygen species [GO:0000302];response to salt stress [GO:0009651];unfolded protein binding [GO:0051082]	15	2	17.9	7.18	0.000543374	20.2.1	stress
	2.9148	-0.909371	at5g53460	A0A0R0EVI7	Glutamine amidotransferase type-2 domain-containing protein	100784900 GLYMA_19G065600	glutamate biosynthetic process [GO:0006537]		3 iron, 4 sulfur cluster binding [GO:0051538];flavin adenine dinucleotide binding [GO:0050660];FMN binding [GO:0010181];glutamate synthase (NADH) activity [GO:0016040];iron ion binding [GO:0005506]	3 iron, 4 sulfur cluster binding [GO:0051538];flavin adenine dinucleotide binding [GO:0050660];FMN binding [GO:0010181];glutamate biosynthetic process [GO:0006537];glutamate synthase (NADH) activity [GO:0016040];iron ion binding [GO:0005506]	9	11	227.8	6.51	0.00121676	12.2.1.2	N-metabolism
	2.65623	-0.913697	at4g16765	A0A0R0JRI6	Fe2OG dioxygenase domain-containing protein	100782970 GLYMA_05G062400			dioxygenase activity [GO:0051213];metal ion binding [GO:0046872]	dioxygenase activity [GO:0051213];metal ion binding [GO:0046872]	14	3	35.9	5.43	0.00220684	35.1	not assigned
+	3.76282	-0.918216	at4g34131	I1MIG3	Glycosyltransferase (EC 2.4.1.-)	100810117 GLYMA_15G221300		intracellular membrane-bounded organelle [GO:0043231]	quercetin 3-O-glucosyltransferase activity [GO:0080043];quercetin 7-O-glucosyltransferase activity [GO:0080044];UDP-glycosyltransferase activity [GO:0008194]	intracellular membrane-bounded organelle [GO:0043231];quercetin 3-O-glucosyltransferase activity [GO:0080043];quercetin 7-O-glucosyltransferase activity [GO:0080044];UDP-glycosyltransferase activity [GO:0008194]	18	6	56.4	5.92	0.000172657	26.2	misc
+	4.38229	-0.922179	at3g24503	A0A0R0K6H9	Aldedh domain-containing protein	100817721 GLYMA_05G231800			oxidoreductase activity, acting on the aldehyde or oxo group of donors, NAD or NADP as acceptor [GO:0016620]	oxidoreductase activity, acting on the aldehyde or oxo group of donors, NAD or NADP as acceptor [GO:0016620]	40	15	54.5	6.43	4.1468e-05	5.1	fermentation
	2.67539	-0.930981	at5g03280	K7LZS3	Uncharacterized protein	100801190 GLYMA_13G145100	ethylene-activated signaling pathway [GO:0009873]	integral component of membrane [GO:0016021]	cadmium ion transmembrane transporter activity [GO:0015086];manganese ion transmembrane transporter activity [GO:0005384]	cadmium ion transmembrane transporter activity [GO:0015086];ethylene-activated signaling pathway [GO:0009873];integral component of membrane [GO:0016021];manganese ion transmembrane transporter activity [GO:0005384]	9	7	143.8	5.99	0.0021116	34.12	transport
+	3.42773	-0.952039	at2g45300	I1J7U9	3-phosphoshikimate 1-carboxyvinyltransferase (EC 2.5.1.19)	100789268 GLYMA_01G139600	aromatic amino acid family biosynthetic process [GO:0009073];chorismate biosynthetic process [GO:0009423]		3-phosphoshikimate 1-carboxyvinyltransferase activity [GO:0003866]	3-phosphoshikimate 1-carboxyvinyltransferase activity [GO:0003866];aromatic amino acid family biosynthetic process [GO:0009073];chorismate biosynthetic process [GO:0009423]	20	7	55.8	8.07	0.000373485	13.1.6.1.6	amino acid metabolism
	2.72433	-0.954797	at4g27090	I1L7F3	Ribosomal_L14e domain-containing protein	100808592 GLYMA_10G004300	ribosomal large subunit biogenesis [GO:0042273];translation [GO:0006412]	cytosolic large ribosomal subunit [GO:0022625]	RNA binding [GO:0003723];structural constituent of ribosome [GO:0003735]	cytosolic large ribosomal subunit [GO:0022625];ribosomal large subunit biogenesis [GO:0042273];RNA binding [GO:0003723];structural constituent of ribosome [GO:0003735];translation [GO:0006412]	37	5	15.4	10.46	0.00188654	29.2.1.2.2.14	protein
	2.85443	-0.957107	at5g03740	C6TJ33	C2H2-type domain-containing protein				nucleic acid binding [GO:0003676]	nucleic acid binding [GO:0003676]	10	4	33.3	5.02	0.00139819	27.3.55	RNA
	2.42699	-0.960375	at3g10740	I1N8L7	Alpha-L-AF_C domain-containing protein	100787734 GLYMA_19G124600	L-arabinose metabolic process [GO:0046373]	plant-type cell wall [GO:0009505]	alpha-L-arabinofuranosidase activity [GO:0046556]	alpha-L-arabinofuranosidase activity [GO:0046556];L-arabinose metabolic process [GO:0046373];plant-type cell wall [GO:0009505]	17	7	72	5.31	0.00374116	10.6.2	cell wall
+	3.28924	-0.968314	at1g13950	C6SVG2	Eukaryotic translation initiation factor 5A (eIF-5A)	GLYMA_01G054000	positive regulation of translational elongation [GO:0045901];positive regulation of translational termination [GO:0045905];translational frameshifting [GO:0006452]		ribosome binding [GO:0043022];translation elongation factor activity [GO:0003746]	positive regulation of translational elongation [GO:0045901];positive regulation of translational termination [GO:0045905];ribosome binding [GO:0043022];translation elongation factor activity [GO:0003746];translational frameshifting [GO:0006452]	25	4	17.4	5.99	0.000513757	29.2.3	protein
	2.76277	-0.968477	at1g55020	I1LBB9	Lipoxygenase (EC 1.13.11.-)	100802887 GLYMA_10G153900	oxylipin biosynthetic process [GO:0031408]		metal ion binding [GO:0046872];oxidoreductase activity, acting on single donors with incorporation of molecular oxygen, incorporation of two atoms of oxygen [GO:0016702]	metal ion binding [GO:0046872];oxidoreductase activity, acting on single donors with incorporation of molecular oxygen, incorporation of two atoms of oxygen [GO:0016702];oxylipin biosynthetic process [GO:0031408]	22	11	98.1	5.92	0.00172674	17.7.1.2	hormone metabolism
+	3.11301	-0.98454	at1g70890	Q9SWS4	Ripening related protein		defense response [GO:0006952]			defense response [GO:0006952]	83	9	17.6	5.68	0.000770879	20.2.99	stress
+	3.63016	-1.00761	at1g17860	A0A0R0I9A7	Uncharacterized protein	100789630 GLYMA_09G163900			endopeptidase inhibitor activity [GO:0004866]	endopeptidase inhibitor activity [GO:0004866]	37	6	22.1	9.01	0.000234335	20.1.7.6.1	stress
	2.40617	-1.00921	at2g31060	I1KEV1	Tr-type G domain-containing protein	100789218 GLYMA_06G285200		cytosol [GO:0005829];ribonucleoprotein complex [GO:1990904]	GTP binding [GO:0005525];GTPase activity [GO:0003924]	cytosol [GO:0005829];GTP binding [GO:0005525];GTPase activity [GO:0003924];ribonucleoprotein complex [GO:1990904]	7	4	72.5	6.81	0.00392489	29.2.4	protein
+	3.60294	-1.03287	at4g35160	I1LN10	Uncharacterized protein	GLYMA_11G256500	aromatic compound biosynthetic process [GO:0019438]	cytosol [GO:0005829]	O-methyltransferase activity [GO:0008171];protein dimerization activity [GO:0046983];S-adenosylmethionine-dependent methyltransferase activity [GO:0008757]	aromatic compound biosynthetic process [GO:0019438];cytosol [GO:0005829];O-methyltransferase activity [GO:0008171];protein dimerization activity [GO:0046983];S-adenosylmethionine-dependent methyltransferase activity [GO:0008757]	20	4	40.5	5.48	0.000249493	16.2	secondary metabolism
	2.72266	-1.08613	at4g39230	C6TD30	NmrA domain-containing protein						38	9	35.5	5.48	0.00189381	16.8.5	secondary metabolism
	2.68604	-1.10316	at2g45400	K7MTZ4	Epimerase domain-containing protein	GLYMA_18G220600			coenzyme binding [GO:0050662];oxidoreductase activity [GO:0016491];oxidoreductase activity, acting on the CH-OH group of donors, NAD or NADP as acceptor [GO:0016616]	coenzyme binding [GO:0050662];oxidoreductase activity [GO:0016491];oxidoreductase activity, acting on the CH-OH group of donors, NAD or NADP as acceptor [GO:0016616]	13	4	41	6.9	0.00206044	16.8.4.1	secondary metabolism
+	3.23825	-1.21327	at1g76690	I1LFV5	Oxidored_FMN domain-containing protein	100791440 GLYMA_11G007600			FMN binding [GO:0010181];oxidoreductase activity [GO:0016491]	FMN binding [GO:0010181];oxidoreductase activity [GO:0016491]	8	3	41.5	6.58	0.000577767	17.7.1.5	hormone metabolism
+	3.92247	-1.22753	at1g78950	A0A0R0J895	Terpene cyclase/mutase family member (EC 5.4.99.-)	GLYMA_07G001300	triterpenoid biosynthetic process [GO:0016104]	lipid droplet [GO:0005811]	beta-amyrin synthase activity [GO:0042300];lanosterol synthase activity [GO:0000250]	beta-amyrin synthase activity [GO:0042300];lanosterol synthase activity [GO:0000250];lipid droplet [GO:0005811];triterpenoid biosynthetic process [GO:0016104]	12	6	87.5	6.76	0.000119545	16.1.5	secondary metabolism
	2.30807	-1.26632	not known	C6SYN0	Uncharacterized protein						20	3	27.1	4.7	0.00491956	not known	not known
+	3.02847	-1.37402	at2g22240	Q2MJR5	Myo-inositol-1-phosphate synthase	MIPS2 106797152 GLYMA_18G018600	inositol biosynthetic process [GO:0006021];phospholipid biosynthetic process [GO:0008654]	cytoplasm [GO:0005737]	inositol-3-phosphate synthase activity [GO:0004512]	cytoplasm [GO:0005737];inositol biosynthetic process [GO:0006021];inositol-3-phosphate synthase activity [GO:0004512];phospholipid biosynthetic process [GO:0008654]	60	16	56.4	5.54	0.000936556	3.4.3	minor CHO metabolism
+	3.83041	-1.38748	at3g48310	A0A0R0IG49	Uncharacterized protein	GLYMA_09G186200			heme binding [GO:0020037];iron ion binding [GO:0005506];monooxygenase activity [GO:0004497];oxidoreductase activity, acting on paired donors, with incorporation or reduction of molecular oxygen [GO:0016705]	heme binding [GO:0020037];iron ion binding [GO:0005506];monooxygenase activity [GO:0004497];oxidoreductase activity, acting on paired donors, with incorporation or reduction of molecular oxygen [GO:0016705]	10	3	57.4	8.66	0.000147772	26.1	misc
+	3.90443	-1.42528	at5g61290	I1JZL5	Flavin-containing monooxygenase (EC 1.-.-.-)	100818066 GLYMA_05G023800			flavin adenine dinucleotide binding [GO:0050660];monooxygenase activity [GO:0004497];N,N-dimethylaniline monooxygenase activity [GO:0004499];NADP binding [GO:0050661]	flavin adenine dinucleotide binding [GO:0050660];monooxygenase activity [GO:0004497];N,N-dimethylaniline monooxygenase activity [GO:0004499];NADP binding [GO:0050661]	35	10	52.2	5.63	0.000124614	26.7	misc
+	3.79518	-1.58952	at3g24503	I1K5U0	Aldedh domain-containing protein	GLYMA_05G231900			aldehyde dehydrogenase (NAD) activity [GO:0004029]	aldehyde dehydrogenase (NAD) activity [GO:0004029]	35	16	58.5	6.55	0.000160257	5.1	fermentation
+	2.72152	-1.88255	at5g02790	I1JPH6	Lambda class glutathione S-transferase	GSTL1 GLYMA_03G176300	protein glutathionylation [GO:0010731]		transferase activity [GO:0016740]	protein glutathionylation [GO:0010731];transferase activity [GO:0016740]	51	7	26.8	6.01	0.00189881	26.9	misc
+	4.08103	-1.89216	at4g10250	A0A0R4J5L7	SHSP domain-containing protein	GLYMA_16G206200	protein complex oligomerization [GO:0051259];protein folding [GO:0006457];response to heat [GO:0009408];response to hydrogen peroxide [GO:0042542];response to reactive oxygen species [GO:0000302];response to salt stress [GO:0009651]		protein self-association [GO:0043621];unfolded protein binding [GO:0051082]	protein complex oligomerization [GO:0051259];protein folding [GO:0006457];protein self-association [GO:0043621];response to heat [GO:0009408];response to hydrogen peroxide [GO:0042542];response to reactive oxygen species [GO:0000302];response to salt stress [GO:0009651];unfolded protein binding [GO:0051082]	15	2	22.5	6.9	8.29792e-05	20.2.1	stress
+	2.74486	-2.07304	at4g12610	I1KZY8	Uncharacterized protein	100813730 GLYMA_09G009900	positive regulation of transcription elongation from RNA polymerase II promoter [GO:0032968];transcription initiation from RNA polymerase II promoter [GO:0006367]	nucleus [GO:0005634]	DNA binding [GO:0003677];protein C-terminus binding [GO:0008022]	DNA binding [GO:0003677];nucleus [GO:0005634];positive regulation of transcription elongation from RNA polymerase II promoter [GO:0032968];protein C-terminus binding [GO:0008022];transcription initiation from RNA polymerase II promoter [GO:0006367]	11	4	59	5.12	0.00179946	27.2	RNA
+	2.65263	-2.20826	not known	K7L2P1	Uncharacterized protein	100803874 GLYMA_07G193500			catechol oxidase activity [GO:0004097];metal ion binding [GO:0046872]	catechol oxidase activity [GO:0004097];metal ion binding [GO:0046872]	7	3	68.8	6.32	0.00222521	not known	not known
+	2.64367	-2.30035	at1g79750	I1M5G8	Malic enzyme	100800844 GLYMA_13G354900	malate metabolic process [GO:0006108];pyruvate metabolic process [GO:0006090]	chloroplast [GO:0009507]	malate dehydrogenase (decarboxylating) (NAD+) activity [GO:0004471];malate dehydrogenase (decarboxylating) (NADP+) activity [GO:0004473];malic enzyme activity [GO:0004470];metal ion binding [GO:0046872];NAD binding [GO:0051287]	chloroplast [GO:0009507];malate dehydrogenase (decarboxylating) (NAD+) activity [GO:0004471];malate dehydrogenase (decarboxylating) (NADP+) activity [GO:0004473];malate metabolic process [GO:0006108];malic enzyme activity [GO:0004470];metal ion binding [GO:0046872];NAD binding [GO:0051287];pyruvate metabolic process [GO:0006090]	23	8	71.3	7.55	0.0022716	8.2.10	TCA / org
+	4.30057	-2.51899	at1g77120	Q8LJR2	Alcohol dehydrogenase 1 (Fragment)				oxidoreductase activity [GO:0016491];zinc ion binding [GO:0008270]	oxidoreductase activity [GO:0016491];zinc ion binding [GO:0008270]	14	2	40	6.61	5.00532e-05	5.3	fermentation
+	3.88475	-2.72457	at5g10170	Q2MJR4	Myo-inositol-1-phosphate synthase	MIPS3	inositol biosynthetic process [GO:0006021];phospholipid biosynthetic process [GO:0008654]		inositol-3-phosphate synthase activity [GO:0004512]	inositol biosynthetic process [GO:0006021];inositol-3-phosphate synthase activity [GO:0004512];phospholipid biosynthetic process [GO:0008654]	53	15	56.4	5.67	0.000130392	3.4.3	minor CHO metabolism
+	2.41691	-2.93374	at3g25800	I1JDU7	Uncharacterized protein	100796862 GLYMA_02G097600	protein dephosphorylation [GO:0006470]	cytoplasm [GO:0005737];protein phosphatase type 2A complex [GO:0000159]	protein phosphatase regulator activity [GO:0019888]	cytoplasm [GO:0005737];protein dephosphorylation [GO:0006470];protein phosphatase regulator activity [GO:0019888];protein phosphatase type 2A complex [GO:0000159]	23	8	65.9	5.22	0.00382901	29.4	protein
+	4.2912	-3.32595	at3g61860	K7MES1	Uncharacterized protein	100797709 GLYMA_16G022300	mRNA splicing, via spliceosome [GO:0000398]	spliceosomal complex [GO:0005681]	RNA binding [GO:0003723]	mRNA splicing, via spliceosome [GO:0000398];RNA binding [GO:0003723];spliceosomal complex [GO:0005681]	9	2	30.8	10.04	5.11443e-05	27.1.1	RNA
+	4.86666	-3.43692	at3g18190	I1KKD9	T-complex protein 1 subunit delta	100818827 GLYMA_07G149200	protein folding [GO:0006457]	chaperonin-containing T-complex [GO:0005832]	ATP binding [GO:0005524];unfolded protein binding [GO:0051082]	ATP binding [GO:0005524];chaperonin-containing T-complex [GO:0005832];protein folding [GO:0006457];unfolded protein binding [GO:0051082]	42	14	55.1	7.53	1.35938e-05	29.6	protein
+	4.4224	-5.48685	at4g37990	A0A0R0F139	PKS_ER domain-containing protein	100812491 GLYMA_18G177000	lignin biosynthetic process [GO:0009809]		cinnamyl-alcohol dehydrogenase activity [GO:0045551];oxidoreductase activity, acting on the CH-OH group of donors, NAD or NADP as acceptor [GO:0016616]	cinnamyl-alcohol dehydrogenase activity [GO:0045551];lignin biosynthetic process [GO:0009809];oxidoreductase activity, acting on the CH-OH group of donors, NAD or NADP as acceptor [GO:0016616]	54	9	39.3	7.28	3.78097e-05	16.2.1.10	secondary metabolism

## Sheet: Table S2
		Table S2. List of identified proteins in soybean grown on fiber crosslinked with ZnO NPs compared to nontreated fiber.
Significant	#NAME?	Log2(FoldChange)	TAIR accession	Accession	Protein names	Gene names	Gene ontology (biological process)	Gene ontology (cellular component)	Gene ontology (molecular function)	Gene ontology (GO)	Coverage in Percent	Number of Peptides	MW in kDa	calc pI	p-value	MapMan bin	Category
+	2.18759	6.31723	at5g64330	I1M2P3	Uncharacterized protein	100820028 GLYMA_13G258700	protein ubiquitination [GO:0016567]			protein ubiquitination [GO:0016567]	8	4	75.8	7.5	0.00649246	30.11	signalling
+	3.33381	6.17869	not known	I1MEE6	Uncharacterized protein	100803171 GLYMA_15G071200	pigment biosynthetic process [GO:0046148]		catechol oxidase activity [GO:0004097];metal ion binding [GO:0046872]	catechol oxidase activity [GO:0004097];metal ion binding [GO:0046872];pigment biosynthetic process [GO:0046148]	13	3	67.8	7.61	0.000463645	not known	not known
+	2.83894	5.91883	at1g68010	Q84L66	Putative NADH-dependent hydroxypyruvate reductase	548099 GLYMA_20G107800		cytosol [GO:0005829]	glycerate dehydrogenase activity [GO:0008465];glyoxylate reductase (NADP) activity [GO:0030267];hydroxypyruvate reductase activity [GO:0016618];NAD binding [GO:0051287];oxidoreductase activity, acting on the CH-OH group of donors, NAD or NADP as acceptor [GO:0016616]	cytosol [GO:0005829];glycerate dehydrogenase activity [GO:0008465];glyoxylate reductase (NADP) activity [GO:0030267];hydroxypyruvate reductase activity [GO:0016618];NAD binding [GO:0051287];oxidoreductase activity, acting on the CH-OH group of donors, NAD or NADP as acceptor [GO:0016616]	23	5	42.2	7.43	0.00144897	1.2.6	PS
+	5.38656	5.26683	at4g37990	A0A0R0F139	PKS_ER domain-containing protein	100812491 GLYMA_18G177000	lignin biosynthetic process [GO:0009809]		cinnamyl-alcohol dehydrogenase activity [GO:0045551];oxidoreductase activity, acting on the CH-OH group of donors, NAD or NADP as acceptor [GO:0016616]	cinnamyl-alcohol dehydrogenase activity [GO:0045551];lignin biosynthetic process [GO:0009809];oxidoreductase activity, acting on the CH-OH group of donors, NAD or NADP as acceptor [GO:0016616]	54	9	39.3	7.28	4.10622e-06	16.2.1.10	secondary metabolism
+	2.06464	4.77194	at3g61470	C6T8S8	Chlorophyll a-b binding protein, chloroplastic	100794944 GLYMA_03G262300	photosynthesis, light harvesting [GO:0009765];protein-chromophore linkage [GO:0018298]	chloroplast thylakoid membrane [GO:0009535];integral component of membrane [GO:0016021];photosystem I [GO:0009522];photosystem II [GO:0009523]	chlorophyll binding [GO:0016168]	chlorophyll binding [GO:0016168];chloroplast thylakoid membrane [GO:0009535];integral component of membrane [GO:0016021];photosynthesis, light harvesting [GO:0009765];photosystem I [GO:0009522];photosystem II [GO:0009523];protein-chromophore linkage [GO:0018298]	17	2	28.7	7.34	0.00861713	1.1.2.1	PS
+	2.32513	4.50278	at3g54700	E8Z9A1	Phosphate transporter1-3	Pht1-3	phosphate ion transport [GO:0006817]	integral component of membrane [GO:0016021]	inorganic phosphate transmembrane transporter activity [GO:0005315]	inorganic phosphate transmembrane transporter activity [GO:0005315];integral component of membrane [GO:0016021];phosphate ion transport [GO:0006817]	7	2	58.4	8.38	0.00473012	34.7	transport
+	2.2271	3.54629	at4g11610	K7L075	Uncharacterized protein	100800326 GLYMA_07G072500		integral component of membrane [GO:0016021]		integral component of membrane [GO:0016021]	5	3	114.4	8.94	0.00592782	13.1.6.5	amino acid metabolism
+	2.61465	3.54114	not known	Q70EM0	Dehydrin	lea-D-11					61	7	23.8	6.47	0.00242856	not known	not known
+	4.47195	3.49211	at2g39730	D4N5G3	Tau class glutathione S-transferase	RCA11 100818034 GLYMA_11G221000		chloroplast stroma [GO:0009570];thylakoid [GO:0009579]	ATP binding [GO:0005524];ribulose-1,5-bisphosphate carboxylase/oxygenase activator activity [GO:0046863]	ATP binding [GO:0005524];chloroplast stroma [GO:0009570];ribulose-1,5-bisphosphate carboxylase/oxygenase activator activity [GO:0046863];thylakoid [GO:0009579]	42	11	48.6	6.65	3.37328e-05	1.3.13	PS
+	2.65494	3.45701	at3g50520	C6TID0	Uncharacterized protein	100804369 GLYMA_05G080400			catalytic activity [GO:0003824]	catalytic activity [GO:0003824]	17	2	26.2	7.11	0.00221338	4.3.13	glycolysis
+	2.15414	3.34199	at3g61870	C6TC05	Uncharacterized protein			integral component of membrane [GO:0016021]		integral component of membrane [GO:0016021]	16	2	30	9.47	0.00701224	35.2	not assigned
+	1.56987	3.16416	at5g54160	I1LS00	Uncharacterized protein	100800801 GLYMA_12G109800	aromatic compound biosynthetic process [GO:0019438]	cytosol [GO:0005829]	O-methyltransferase activity [GO:0008171];protein dimerization activity [GO:0046983];S-adenosylmethionine-dependent methyltransferase activity [GO:0008757]	aromatic compound biosynthetic process [GO:0019438];cytosol [GO:0005829];O-methyltransferase activity [GO:0008171];protein dimerization activity [GO:0046983];S-adenosylmethionine-dependent methyltransferase activity [GO:0008757]	56	11	40.9	6.35	0.0269233	16.2.1.9	secondary metabolism
+	3.62042	3.05888	at5g26330	K7ML47	Phytocyanin domain-containing protein	100807820 GLYMA_17G112900		anchored component of plasma membrane [GO:0046658];integral component of membrane [GO:0016021]	electron transfer activity [GO:0009055]	anchored component of plasma membrane [GO:0046658];electron transfer activity [GO:0009055];integral component of membrane [GO:0016021]	17	2	25.3	9.72	0.000239652	26.19	misc
+	3.56443	2.98687	at4g25810	A0A0R0I8A1	Xyloglucan endotransglucosylase/hydrolase (EC 2.4.1.207)	100778237 GLYMA_09G062600	cell wall biogenesis [GO:0042546];cell wall organization [GO:0071555];xyloglucan metabolic process [GO:0010411]	apoplast [GO:0048046];cell wall [GO:0005618]	hydrolase activity, hydrolyzing O-glycosyl compounds [GO:0004553];xyloglucan:xyloglucosyl transferase activity [GO:0016762]	apoplast [GO:0048046];cell wall [GO:0005618];cell wall biogenesis [GO:0042546];cell wall organization [GO:0071555];hydrolase activity, hydrolyzing O-glycosyl compounds [GO:0004553];xyloglucan metabolic process [GO:0010411];xyloglucan:xyloglucosyl transferase activity [GO:0016762]	27	5	29.9	7.96	0.00027263	10.7	cell wall
+	1.94654	2.97173	at4g18040	I1MEZ2	Uncharacterized protein	100793288 GLYMA_15G089800		cytoplasm [GO:0005737]	translation initiation factor activity [GO:0003743]	cytoplasm [GO:0005737];translation initiation factor activity [GO:0003743]	27	3	26.3	5.17	0.0113099	29.2.3	protein
+	2.92873	2.82071	at4g14570	I1L7C0	Peptidase_S9 domain-containing protein	100812681 GLYMA_10G001000			serine-type endopeptidase activity [GO:0004252]	serine-type endopeptidase activity [GO:0004252]	10	4	83.8	6.46	0.00117834	29.5	protein
+	4.13209	2.81777	at1g05010	A0A0R0L1Z4	Fe2OG dioxygenase domain-containing protein	100814810 GLYMA_02G268000			dioxygenase activity [GO:0051213];metal ion binding [GO:0046872]	dioxygenase activity [GO:0051213];metal ion binding [GO:0046872]	19	4	36	5.62	7.37748e-05	17.5.1.2	hormone metabolism
+	1.44879	2.79471	at3g07720	I1KU18	Uncharacterized protein	100808508 GLYMA_08G169800	nitrile biosynthetic process [GO:0080028]	cytosol [GO:0005829];nucleus [GO:0005634]	enzyme regulator activity [GO:0030234]	cytosol [GO:0005829];enzyme regulator activity [GO:0030234];nitrile biosynthetic process [GO:0080028];nucleus [GO:0005634]	9	2	35.7	5.99	0.0355801	35.1	not assigned
+	1.49172	2.75332	at5g34850	I1LZT0	Purple acid phosphatase (EC 3.1.3.2)	100818438 GLYMA_13G161900			acid phosphatase activity [GO:0003993];metal ion binding [GO:0046872]	acid phosphatase activity [GO:0003993];metal ion binding [GO:0046872]	32	7	54.4	6.77	0.0322312	26.13	misc
+	2.23759	2.69571	at1g05260	I1JFF0	Peroxidase (EC 1.11.1.7)	100806595 GLYMA_02G151700	hydrogen peroxide catabolic process [GO:0042744];response to oxidative stress [GO:0006979]	extracellular region [GO:0005576];plant-type cell wall [GO:0009505];plasmodesma [GO:0009506]	heme binding [GO:0020037];metal ion binding [GO:0046872];peroxidase activity [GO:0004601]	extracellular region [GO:0005576];heme binding [GO:0020037];hydrogen peroxide catabolic process [GO:0042744];metal ion binding [GO:0046872];peroxidase activity [GO:0004601];plant-type cell wall [GO:0009505];plasmodesma [GO:0009506];response to oxidative stress [GO:0006979]	15	3	35.2	5.54	0.00578639	20.2.2	stress
+	1.38563	2.69164	at3g50820	C6T7N2	Uncharacterized protein	100811386 GLYMA_02G061100	photosystem II assembly [GO:0010207];photosystem II stabilization [GO:0042549]	photosystem II oxygen evolving complex [GO:0009654]	oxygen evolving activity [GO:0010242]	oxygen evolving activity [GO:0010242];photosystem II assembly [GO:0010207];photosystem II oxygen evolving complex [GO:0009654];photosystem II stabilization [GO:0042549]	40	8	34.6	6.32	0.0411496	1.1.1.2	PS
+	2.45896	2.64972	at5g54380	I1LT08	Protein kinase domain-containing protein	100809700 GLYMA_12G148200	protein autophosphorylation [GO:0046777]	integral component of membrane [GO:0016021];plasma membrane [GO:0005886];plasmodesma [GO:0009506]	ATP binding [GO:0005524];protein kinase activity [GO:0004672]	ATP binding [GO:0005524];integral component of membrane [GO:0016021];plasma membrane [GO:0005886];plasmodesma [GO:0009506];protein autophosphorylation [GO:0046777];protein kinase activity [GO:0004672]	3	2	93.1	6.05	0.00347565	30.2.16	signalling
+	1.48448	2.63015	at5g50000	I1JZZ2	Protein kinase domain-containing protein	100807921 GLYMA_05G036600			ATP binding [GO:0005524];protein kinase activity [GO:0004672]	ATP binding [GO:0005524];protein kinase activity [GO:0004672]	7	2	43.7	7.65	0.0327729	29.4	protein
+	2.46534	2.56116	at1g17100	I1MJ14	Uncharacterized protein	100814754 GLYMA_15G248300			heme binding [GO:0020037]	heme binding [GO:0020037]	16	2	26.8	8.56	0.003425	19.99	tetrapyrrole synthesis
+	3.46378	2.52227	at2g20890	A0A0R0HD90	Uncharacterized protein	100792508 GLYMA_12G106600	photosystem II assembly [GO:0010207]			photosystem II assembly [GO:0010207]	11	2	28.5	8.35	0.000343736	29.3	protein
+	2.16137	2.49215	at1g10070	I1JTU1	Branched-chain-amino-acid aminotransferase (EC 2.6.1.42)	100818776 GLYMA_04G049200	branched-chain amino acid biosynthetic process [GO:0009082]		branched-chain-amino-acid transaminase activity [GO:0004084];L-isoleucine transaminase activity [GO:0052656];L-leucine transaminase activity [GO:0052654];L-valine transaminase activity [GO:0052655]	branched-chain amino acid biosynthetic process [GO:0009082];branched-chain-amino-acid transaminase activity [GO:0004084];L-isoleucine transaminase activity [GO:0052656];L-leucine transaminase activity [GO:0052654];L-valine transaminase activity [GO:0052655]	30	7	42	7.11	0.00689645	13.1.4.1.4	amino acid metabolism
+	1.4255	2.47276	not known	K7L2P1	Uncharacterized protein	100803874 GLYMA_07G193500			catechol oxidase activity [GO:0004097];metal ion binding [GO:0046872]	catechol oxidase activity [GO:0004097];metal ion binding [GO:0046872]	7	3	68.8	6.32	0.0375406	not known	not known
+	1.69444	2.45872	at5g58490	B0LVF3	Dihydroflavonol reductase				catalytic activity [GO:0003824];coenzyme binding [GO:0050662]	catalytic activity [GO:0003824];coenzyme binding [GO:0050662]	35	9	35.2	5.99	0.0202097	16.2.1.7	secondary metabolism
+	1.53947	2.40094	atcg00560	Q2PMR9	Photosystem II reaction center protein L (PSII-L)	psbL	photosynthesis [GO:0015979]	chloroplast thylakoid membrane [GO:0009535];integral component of membrane [GO:0016021];photosystem II reaction center [GO:0009539]		chloroplast thylakoid membrane [GO:0009535];integral component of membrane [GO:0016021];photosynthesis [GO:0015979];photosystem II reaction center [GO:0009539]	39	2	4.5	4.5	0.0288759	1.1.1.2	PS
+	3.34975	2.37874	at4g10960	C6TNT8	NAD(P)-bd_dom domain-containing protein		galactose metabolic process [GO:0006012]		UDP-glucose 4-epimerase activity [GO:0003978]	galactose metabolic process [GO:0006012];UDP-glucose 4-epimerase activity [GO:0003978]	17	5	43	7.78	0.000446939	10.1.2	cell wall
+	3.34963	2.36987	at4g25810	I1MH66	Xyloglucan endotransglucosylase/hydrolase (EC 2.4.1.207)	GLYMA_15G169100	cell wall biogenesis [GO:0042546];cell wall organization [GO:0071555];xyloglucan metabolic process [GO:0010411]	apoplast [GO:0048046];cell wall [GO:0005618];integral component of membrane [GO:0016021]	hydrolase activity, hydrolyzing O-glycosyl compounds [GO:0004553];xyloglucan:xyloglucosyl transferase activity [GO:0016762]	apoplast [GO:0048046];cell wall [GO:0005618];cell wall biogenesis [GO:0042546];cell wall organization [GO:0071555];hydrolase activity, hydrolyzing O-glycosyl compounds [GO:0004553];integral component of membrane [GO:0016021];xyloglucan metabolic process [GO:0010411];xyloglucan:xyloglucosyl transferase activity [GO:0016762]	23	5	35.6	8.37	0.000447067	10.7	cell wall
+	1.65997	2.34287	at4g34131	I1LFN3	Glycosyltransferase (EC 2.4.1.-)	100781517 GLYMA_11G000500		intracellular membrane-bounded organelle [GO:0043231]	quercetin 3-O-glucosyltransferase activity [GO:0080043];quercetin 7-O-glucosyltransferase activity [GO:0080044];UDP-glycosyltransferase activity [GO:0008194]	intracellular membrane-bounded organelle [GO:0043231];quercetin 3-O-glucosyltransferase activity [GO:0080043];quercetin 7-O-glucosyltransferase activity [GO:0080044];UDP-glycosyltransferase activity [GO:0008194]	9	2	53.6	6.77	0.0218791	26.2	misc
+	2.58178	2.31731	at4g01150	I1MKN8	CAAD domain-containing protein	100775367 GLYMA_16G029300		chloroplast thylakoid membrane [GO:0009535];integral component of membrane [GO:0016021]		chloroplast thylakoid membrane [GO:0009535];integral component of membrane [GO:0016021]	7	3	17.7	9.42	0.00261948	35.2	not assigned
+	3.53258	2.30108	at3g47470	A0A0R0JQ91	Chlorophyll a-b binding protein, chloroplastic	100798548 GLYMA_06G194900	photosynthesis, light harvesting [GO:0009765];protein-chromophore linkage [GO:0018298]	chloroplast thylakoid membrane [GO:0009535];integral component of membrane [GO:0016021];photosystem I [GO:0009522];photosystem II [GO:0009523]	chlorophyll binding [GO:0016168]	chlorophyll binding [GO:0016168];chloroplast thylakoid membrane [GO:0009535];integral component of membrane [GO:0016021];photosynthesis, light harvesting [GO:0009765];photosystem I [GO:0009522];photosystem II [GO:0009523];protein-chromophore linkage [GO:0018298]	52	7	27.9	7.44	0.000293372	1.1.2.1	PS
+	1.33394	2.2594	at1g48480	K7L0V6	Protein kinase domain-containing protein	100781597 GLYMA_07G103500		integral component of membrane [GO:0016021]	ATP binding [GO:0005524];protein kinase activity [GO:0004672]	ATP binding [GO:0005524];integral component of membrane [GO:0016021];protein kinase activity [GO:0004672]	5	2	73.3	6.55	0.0463509	30.2.3	signalling
+	4.67957	2.24298	at1g03130	A5Z2K3	Photosystem I subunit PsaD	psaD 100101915 GLYMA_10G249000	photosynthesis [GO:0015979]	chloroplast [GO:0009507];photosystem I reaction center [GO:0009538]		chloroplast [GO:0009507];photosynthesis [GO:0015979];photosystem I reaction center [GO:0009538]	22	2	23	9.61	2.09135e-05	1.1.2.2	PS
+	2.12529	2.16411	at3g54890	I1JCY1	Chlorophyll a-b binding protein, chloroplastic	GLYMA_02G064700	photosynthesis, light harvesting [GO:0009765];protein-chromophore linkage [GO:0018298]	chloroplast thylakoid membrane [GO:0009535];integral component of membrane [GO:0016021];photosystem I [GO:0009522];photosystem II [GO:0009523]	chlorophyll binding [GO:0016168]	chlorophyll binding [GO:0016168];chloroplast thylakoid membrane [GO:0009535];integral component of membrane [GO:0016021];photosynthesis, light harvesting [GO:0009765];photosystem I [GO:0009522];photosystem II [GO:0009523];protein-chromophore linkage [GO:0018298]	20	3	24.9	8.38	0.00749399	1.1.2.1	PS
+	5.3621	2.15231	at3g48940	C6SVM4	Uncharacterized protein	100499700 GLYMA_16G189500					50	7	22.3	5.82	4.34408e-06	27.3.99	RNA
+	4.1352	2.1153	at4g16260	A0A0R0G0Q7	Uncharacterized protein	100801599 GLYMA_15G142400	carbohydrate metabolic process [GO:0005975]	anchored component of plasma membrane [GO:0046658]	hydrolase activity, hydrolyzing O-glycosyl compounds [GO:0004553]	anchored component of plasma membrane [GO:0046658];carbohydrate metabolic process [GO:0005975];hydrolase activity, hydrolyzing O-glycosyl compounds [GO:0004553]	31	6	40.9	8.68	7.32481e-05	26.4.1	misc
+	3.20425	2.11441	at4g12800	C6T3Q7	PsaL domain-containing protein	100527240 GLYMA_09G250800	photosynthesis [GO:0015979]	chloroplast thylakoid membrane [GO:0009535];integral component of membrane [GO:0016021];photosystem I reaction center [GO:0009538]		chloroplast thylakoid membrane [GO:0009535];integral component of membrane [GO:0016021];photosynthesis [GO:0015979];photosystem I reaction center [GO:0009538]	15	4	22.8	9.47	0.000624813	1.1.2.2	PS
+	1.70154	2.09082	at1g16880	A0A0R0FTU5	ACT domain-containing protein	100817063 GLYMA_15G003200					16	3	31.3	5.3	0.019882	35.1	not assigned
+	1.78827	2.07866	at5g67360	I1MXJ1	Uncharacterized protein	100799654 GLYMA_17G236800			serine-type endopeptidase activity [GO:0004252]	serine-type endopeptidase activity [GO:0004252]	22	8	82.2	7.09	0.0162828	29.5.1	protein
+	4.68203	2.06096	at4g05180	C6SWP9	Uncharacterized protein	100499794 GLYMA_03G114600	photosynthetic electron transport chain [GO:0009767]	chloroplast [GO:0009507];extrinsic component of membrane [GO:0019898];photosystem II oxygen evolving complex [GO:0009654]	calcium ion binding [GO:0005509];electron transporter, transferring electrons within the cyclic electron transport pathway of photosynthesis activity [GO:0045156]	calcium ion binding [GO:0005509];chloroplast [GO:0009507];electron transporter, transferring electrons within the cyclic electron transport pathway of photosynthesis activity [GO:0045156];extrinsic component of membrane [GO:0019898];photosynthetic electron transport chain [GO:0009767];photosystem II oxygen evolving complex [GO:0009654]	37	7	24.8	9.85	2.07954e-05	1.1.1.2	PS
+	1.47652	1.995	at1g52220	C6SZL8	CAAD domain-containing protein			integral component of membrane [GO:0016021];thylakoid [GO:0009579]		integral component of membrane [GO:0016021];thylakoid [GO:0009579]	14	2	16	8.46	0.0333793	35.2	not assigned
+	2.53509	1.99276	at1g55670	I1JVN0	Uncharacterized protein	GLYMA_04G112800	photosynthesis [GO:0015979]	integral component of membrane [GO:0016021];photosystem I [GO:0009522]		integral component of membrane [GO:0016021];photosynthesis [GO:0015979];photosystem I [GO:0009522]	15	2	17.6	9.8	0.00291682	1.1.2.2	PS
+	5.42281	1.92165	at1g55020	I1KUQ6	Lipoxygenase (EC 1.13.11.-)	100816880 GLYMA_08G189800	oxylipin biosynthetic process [GO:0031408]		metal ion binding [GO:0046872];oxidoreductase activity, acting on single donors with incorporation of molecular oxygen, incorporation of two atoms of oxygen [GO:0016702]	metal ion binding [GO:0046872];oxidoreductase activity, acting on single donors with incorporation of molecular oxygen, incorporation of two atoms of oxygen [GO:0016702];oxylipin biosynthetic process [GO:0031408]	32	20	97.1	7.4	3.77741e-06	17.7.1.2	hormone metabolism
+	4.52975	1.91216	at3g55800	I1MZ53	FBPase domain-containing protein	100786122 GLYMA_18G030400	fructose 1,6-bisphosphate metabolic process [GO:0030388];fructose 6-phosphate metabolic process [GO:0006002];fructose metabolic process [GO:0006000];gluconeogenesis [GO:0006094];sucrose biosynthetic process [GO:0005986]	cytoplasm [GO:0005737]	fructose 1,6-bisphosphate 1-phosphatase activity [GO:0042132]	cytoplasm [GO:0005737];fructose 1,6-bisphosphate 1-phosphatase activity [GO:0042132];fructose 1,6-bisphosphate metabolic process [GO:0030388];fructose 6-phosphate metabolic process [GO:0006002];fructose metabolic process [GO:0006000];gluconeogenesis [GO:0006094];sucrose biosynthetic process [GO:0005986]	13	4	41.7	6.43	2.95294e-05	1.3.9	PS
+	2.28856	1.89041	at1g76160	I1LRP4	Uncharacterized protein	100775285 GLYMA_12G097700			copper ion binding [GO:0005507];oxidoreductase activity [GO:0016491]	copper ion binding [GO:0005507];oxidoreductase activity [GO:0016491]	28	9	60.2	7.28	0.00514565	35.1	not assigned
+	1.71918	1.8738	at1g70890	C6SYE7	Bet_v_1 domain-containing protein	100306201 GLYMA_15G217100	defense response [GO:0006952]			defense response [GO:0006952]	26	3	17.6	6.52	0.0190908	20.2.99	stress
+	1.50317	1.86993	at5g33370	C6TL20	Lipase_GDSL domain-containing protein				hydrolase activity, acting on ester bonds [GO:0016788]	hydrolase activity, acting on ester bonds [GO:0016788]	22	4	40.2	6.1	0.0313926	26.28	misc
+	2.56021	1.85958	at3g62410	I1NBC5	CP12 domain-containing protein	100812168 GLYMA_19G216300	negative regulation of reductive pentose-phosphate cycle [GO:0080153]	chloroplast [GO:0009507]		chloroplast [GO:0009507];negative regulation of reductive pentose-phosphate cycle [GO:0080153]	26	2	18.2	6.28	0.00275288	1.3	PS
+	1.33241	1.84551	at1g68890	A0A0R0GLC6	TPP_enzyme_N domain-containing protein	GLYMA_13G107000	menaquinone biosynthetic process [GO:0009234];translation [GO:0006412]	ribosome [GO:0005840]	2-succinyl-5-enolpyruvyl-6-hydroxy-3-cyclohexene-1-carboxylic-acid synthase activity [GO:0070204];structural constituent of ribosome [GO:0003735];thiamine pyrophosphate binding [GO:0030976]	2-succinyl-5-enolpyruvyl-6-hydroxy-3-cyclohexene-1-carboxylic-acid synthase activity [GO:0070204];menaquinone biosynthetic process [GO:0009234];ribosome [GO:0005840];structural constituent of ribosome [GO:0003735];thiamine pyrophosphate binding [GO:0030976];translation [GO:0006412]	8	2	29	7.69	0.0465146	18.5.2	Co-factor and vitamine metabolism
+	1.78069	1.81753	at3g63140	I1L838	Epimerase domain-containing protein	100816596 GLYMA_10G026600	galactose catabolic process [GO:0019388];galactose catabolic process via UDP-galactose [GO:0033499]	cytosol [GO:0005829]	coenzyme binding [GO:0050662];UDP-glucose 4-epimerase activity [GO:0003978]	coenzyme binding [GO:0050662];cytosol [GO:0005829];galactose catabolic process [GO:0019388];galactose catabolic process via UDP-galactose [GO:0033499];UDP-glucose 4-epimerase activity [GO:0003978]	14	3	43.7	7.06	0.0165696	27.3.99	RNA
+	7.13809	1.8022	at1g73260	C6T0C7	Uncharacterized protein				endopeptidase inhibitor activity [GO:0004866]	endopeptidase inhibitor activity [GO:0004866]	45	7	23.4	4.96	7.27624e-08	20.1.7.6.1	stress
+	4.93156	1.79705	at3g14420	B0M1B1	Peroxisomal glycolate oxidase	100777153 GLYMA_08G175800		peroxisome [GO:0005777]	FMN binding [GO:0010181];glycolate oxidase activity [GO:0008891]	FMN binding [GO:0010181];glycolate oxidase activity [GO:0008891];peroxisome [GO:0005777]	31	10	40.8	9.13	1.17068e-05	1.2.2	PS
+	3.07245	1.79547	at3g47070	A0A0R0EX21	Uncharacterized protein	100788940 GLYMA_18G065900					21	2	11.8	9.31	0.000846352	35.2	not assigned
+	4.4825	1.77093	at1g73260	C6SVL0	Uncharacterized protein	100305549 GLYMA_08G341100			endopeptidase inhibitor activity [GO:0004866]	endopeptidase inhibitor activity [GO:0004866]	32	4	21.8	5.33	3.29232e-05	20.1.7.6.1	stress
+	1.56106	1.73002	at2g40590	C6SXI6	40S ribosomal protein S26	100499862 GLYMA_02G239700	translation [GO:0006412]	cytosolic small ribosomal subunit [GO:0022627]	mRNA binding [GO:0003729];structural constituent of ribosome [GO:0003735]	cytosolic small ribosomal subunit [GO:0022627];mRNA binding [GO:0003729];structural constituent of ribosome [GO:0003735];translation [GO:0006412]	50	6	14.9	10.9	0.0274751	29.2.1.2.1.26	protein
+	2.74969	1.69683	at4g15545	I1MRC2	Uncharacterized protein	100787515 GLYMA_17G021100		integral component of membrane [GO:0016021];plasma membrane [GO:0005886]	transmembrane transporter activity [GO:0022857]	integral component of membrane [GO:0016021];plasma membrane [GO:0005886];transmembrane transporter activity [GO:0022857]	26	4	37.2	5.48	0.00177953	35.2	not assigned
+	3.27804	1.69341	at1g32900	I1MKC8	Starch synthase, chloroplastic/amyloplastic (EC 2.4.1.-)	100817424 GLYMA_16G018500	starch biosynthetic process [GO:0019252]	amyloplast [GO:0009501];chloroplast [GO:0009507]	glycogen (starch) synthase activity [GO:0004373];starch synthase activity [GO:0009011]	amyloplast [GO:0009501];chloroplast [GO:0009507];glycogen (starch) synthase activity [GO:0004373];starch biosynthetic process [GO:0019252];starch synthase activity [GO:0009011]	17	6	68.1	7.06	0.000527185	2.1.2.2	major CHO metabolism
+	1.72502	1.65792	at5g09890	A0A0R0FHW6	Non-specific serine/threonine protein kinase (EC 2.7.11.1)	100814085 GLYMA_17G242000	intracellular signal transduction [GO:0035556];peptidyl-serine phosphorylation [GO:0018105]		ATP binding [GO:0005524];protein serine/threonine kinase activity [GO:0004674]	ATP binding [GO:0005524];intracellular signal transduction [GO:0035556];peptidyl-serine phosphorylation [GO:0018105];protein serine/threonine kinase activity [GO:0004674]	6	2	60	5.96	0.0188356	29.4	protein
+	2.01939	1.63504	at2g20260	C6TC81	Uncharacterized protein		photosynthesis [GO:0015979]	photosystem I reaction center [GO:0009538]		photosynthesis [GO:0015979];photosystem I reaction center [GO:0009538]	16	2	13.7	9.6	0.00956345	1.1.2.2	PS
+	5.04257	1.58488	at4g37980	C6THI3	PKS_ER domain-containing protein	100809071 GLYMA_01G020900	lignin biosynthetic process [GO:0009809]		cinnamyl-alcohol dehydrogenase activity [GO:0045551];oxidoreductase activity, acting on the CH-OH group of donors, NAD or NADP as acceptor [GO:0016616];zinc ion binding [GO:0008270]	cinnamyl-alcohol dehydrogenase activity [GO:0045551];lignin biosynthetic process [GO:0009809];oxidoreductase activity, acting on the CH-OH group of donors, NAD or NADP as acceptor [GO:0016616];zinc ion binding [GO:0008270]	78	15	39.1	6.84	9.06637e-06	16.2.1.10	secondary metabolism
+	1.73078	1.57095	at4g35100	C6T6T6	Uncharacterized protein			integral component of membrane [GO:0016021]	channel activity [GO:0015267]	channel activity [GO:0015267];integral component of membrane [GO:0016021]	42	2	7.8	9.41	0.0185875	34.19.1	transport
+	2.95253	1.56672	at1g50010	A0A0R0HC18	Tubulin alpha chain	100785622 GLYMA_11G044200	microtubule-based process [GO:0007017]	cytoplasm [GO:0005737];microtubule [GO:0005874]	GTP binding [GO:0005525];GTPase activity [GO:0003924];structural constituent of cytoskeleton [GO:0005200]	cytoplasm [GO:0005737];GTP binding [GO:0005525];GTPase activity [GO:0003924];microtubule [GO:0005874];microtubule-based process [GO:0007017];structural constituent of cytoskeleton [GO:0005200]	64	18	45.8	5.07	0.00111551	31.1	cell
+	4.19469	1.56359	atcg00340	Q2PMU2	Photosystem I P700 chlorophyll a apoprotein A2 (EC 1.97.1.12) (PSI-B) (PsaB)	psaB	photosynthesis [GO:0015979];protein-chromophore linkage [GO:0018298]	chloroplast thylakoid membrane [GO:0009535];integral component of membrane [GO:0016021];photosystem I [GO:0009522]	4 iron, 4 sulfur cluster binding [GO:0051539];chlorophyll binding [GO:0016168];electron transfer activity [GO:0009055];magnesium ion binding [GO:0000287]	4 iron, 4 sulfur cluster binding [GO:0051539];chlorophyll binding [GO:0016168];chloroplast thylakoid membrane [GO:0009535];electron transfer activity [GO:0009055];integral component of membrane [GO:0016021];magnesium ion binding [GO:0000287];photosynthesis [GO:0015979];photosystem I [GO:0009522];protein-chromophore linkage [GO:0018298]	15	8	82.4	7.31	6.38713e-05	1.1.2.2	PS
+	2.10357	1.5456	at1g72160	K7KLB5	Uncharacterized protein	100805585 GLYMA_04G205300					24	9	62.4	4.88	0.00787826	34.99	transport
+	4.94911	1.54416	at4g25150	C6TGX7	Uncharacterized protein	GLYMA_07G014500			nutrient reservoir activity [GO:0045735]	nutrient reservoir activity [GO:0045735]	69	17	29	8.63	1.12433e-05	26.13	misc
+	2.58206	1.54273	at1g05260	A0A0R0KM06	Peroxidase (EC 1.11.1.7)	100775970 GLYMA_03G208200	hydrogen peroxide catabolic process [GO:0042744];response to oxidative stress [GO:0006979]	extracellular region [GO:0005576]	heme binding [GO:0020037];metal ion binding [GO:0046872];peroxidase activity [GO:0004601]	extracellular region [GO:0005576];heme binding [GO:0020037];hydrogen peroxide catabolic process [GO:0042744];metal ion binding [GO:0046872];peroxidase activity [GO:0004601];response to oxidative stress [GO:0006979]	7	2	35.5	8.12	0.00261783	20.2.2	stress
+	3.22357	1.52402	at5g06720	I1MG21	Peroxidase (EC 1.11.1.7)	GLYMA_15G128800	hydrogen peroxide catabolic process [GO:0042744];response to oxidative stress [GO:0006979]	extracellular region [GO:0005576]	heme binding [GO:0020037];metal ion binding [GO:0046872];peroxidase activity [GO:0004601]	extracellular region [GO:0005576];heme binding [GO:0020037];hydrogen peroxide catabolic process [GO:0042744];metal ion binding [GO:0046872];peroxidase activity [GO:0004601];response to oxidative stress [GO:0006979]	17	3	37.6	5.82	0.000597623	26.12	misc
+	2.11032	1.51663	at3g05350	K7MZY2	Uncharacterized protein	100779551 GLYMA_19G235100			metal ion binding [GO:0046872];metalloaminopeptidase activity [GO:0070006]	metal ion binding [GO:0046872];metalloaminopeptidase activity [GO:0070006]	9	3	70.8	6.77	0.00775681	29.5	protein
+	1.74681	1.51549	at3g46780	I1LJY2	NAD(P)-bd_dom domain-containing protein	100801140 GLYMA_11G135900					14	4	55.5	8.65	0.0179138	35.2	not assigned
+	2.3753	1.51033	at2g42600	Q6Q2Z8	Phosphoenolpyruvate carboxylase (EC 4.1.1.31)	PEPC4 547756 GLYMA_12G210600	carbon fixation [GO:0015977];leaf development [GO:0048366];tricarboxylic acid cycle [GO:0006099]	apoplast [GO:0048046];chloroplast [GO:0009507];cytosol [GO:0005829]	phosphoenolpyruvate carboxylase activity [GO:0008964]	apoplast [GO:0048046];carbon fixation [GO:0015977];chloroplast [GO:0009507];cytosol [GO:0005829];leaf development [GO:0048366];phosphoenolpyruvate carboxylase activity [GO:0008964];tricarboxylic acid cycle [GO:0006099]	32	25	110.5	6.42	0.00421403	4.1.16	glycolysis
+	4.12044	1.50295	at3g61470	I1KHL5	Chlorophyll a-b binding protein, chloroplastic	100784089 GLYMA_07G047600	photosynthesis, light harvesting [GO:0009765];protein-chromophore linkage [GO:0018298]	chloroplast thylakoid membrane [GO:0009535];integral component of membrane [GO:0016021];photosystem I [GO:0009522];photosystem II [GO:0009523]	chlorophyll binding [GO:0016168]	chlorophyll binding [GO:0016168];chloroplast thylakoid membrane [GO:0009535];integral component of membrane [GO:0016021];photosynthesis, light harvesting [GO:0009765];photosystem I [GO:0009522];photosystem II [GO:0009523];protein-chromophore linkage [GO:0018298]	17	2	29	6.54	7.57803e-05	1.1.2.1	PS
+	2.34765	1.50096	at5g01210	I1J785	Uncharacterized protein	100780358 GLYMA_01G112900			transferase activity, transferring acyl groups other than amino-acyl groups [GO:0016747]	transferase activity, transferring acyl groups other than amino-acyl groups [GO:0016747]	6	2	52	7.78	0.00449112	16.2	secondary metabolism
+	1.93349	1.46857	at3g13750	I1KGC4	Beta-galactosidase (EC 3.2.1.23)	100785688 GLYMA_07G010400	carbohydrate metabolic process [GO:0005975]	cell wall [GO:0005618];vacuole [GO:0005773]	beta-galactosidase activity [GO:0004565];carbohydrate binding [GO:0030246]	beta-galactosidase activity [GO:0004565];carbohydrate binding [GO:0030246];carbohydrate metabolic process [GO:0005975];cell wall [GO:0005618];vacuole [GO:0005773]	16	7	93.5	8.38	0.0116551	26.3.2	misc
+	3.63191	1.46113	at5g53180	I1LX73	RRM domain-containing protein	100778533 GLYMA_13G041500			RNA binding [GO:0003723]	RNA binding [GO:0003723]	10	3	47.1	6.73	0.000233393	27.1	RNA
+	4.49776	1.45017	atcg00350	Q2PMU3	Photosystem I P700 chlorophyll a apoprotein A1 (EC 1.97.1.12) (PSI-A) (PsaA)	psaA	photosynthesis [GO:0015979];protein-chromophore linkage [GO:0018298]	chloroplast thylakoid membrane [GO:0009535];integral component of membrane [GO:0016021];photosystem I [GO:0009522]	4 iron, 4 sulfur cluster binding [GO:0051539];chlorophyll binding [GO:0016168];electron transfer activity [GO:0009055];magnesium ion binding [GO:0000287]	4 iron, 4 sulfur cluster binding [GO:0051539];chlorophyll binding [GO:0016168];chloroplast thylakoid membrane [GO:0009535];electron transfer activity [GO:0009055];integral component of membrane [GO:0016021];magnesium ion binding [GO:0000287];photosynthesis [GO:0015979];photosystem I [GO:0009522];protein-chromophore linkage [GO:0018298]	6	3	83.4	7.25	3.17865e-05	1.1.2.2	PS
+	1.3016	1.4501	at1g61690	A0A0R0JB68	FYVE-type domain-containing protein	100781939 GLYMA_07G187500			metal ion binding [GO:0046872]	metal ion binding [GO:0046872]	9	7	139.3	5.82	0.0499339	35.1.5	not assigned
+	5.0678	1.43339	at3g47470	A0A0R0K962	Chlorophyll a-b binding protein, chloroplastic	100802922 GLYMA_04G167900	photosynthesis, light harvesting in photosystem I [GO:0009768];protein-chromophore linkage [GO:0018298];response to light stimulus [GO:0009416]	chloroplast envelope [GO:0009941];chloroplast thylakoid membrane [GO:0009535];integral component of membrane [GO:0016021];photosystem I [GO:0009522];photosystem II [GO:0009523];plastoglobule [GO:0010287]	chlorophyll binding [GO:0016168]	chlorophyll binding [GO:0016168];chloroplast envelope [GO:0009941];chloroplast thylakoid membrane [GO:0009535];integral component of membrane [GO:0016021];photosynthesis, light harvesting in photosystem I [GO:0009768];photosystem I [GO:0009522];photosystem II [GO:0009523];plastoglobule [GO:0010287];protein-chromophore linkage [GO:0018298];response to light stimulus [GO:0009416]	47	6	28	7.42	8.55464e-06	1.1.2.1	PS
+	4.74501	1.40883	at1g61520	C6TLW5	Chlorophyll a-b binding protein, chloroplastic		photosynthesis, light harvesting [GO:0009765];protein-chromophore linkage [GO:0018298]	chloroplast thylakoid membrane [GO:0009535];integral component of membrane [GO:0016021];photosystem I [GO:0009522];photosystem II [GO:0009523]	chlorophyll binding [GO:0016168]	chlorophyll binding [GO:0016168];chloroplast thylakoid membrane [GO:0009535];integral component of membrane [GO:0016021];photosynthesis, light harvesting [GO:0009765];photosystem I [GO:0009522];photosystem II [GO:0009523];protein-chromophore linkage [GO:0018298]	44	8	29.8	8.92	1.79882e-05	1.1.2.1	PS
+	5.23539	1.40433	at2g21330	I1JSJ3	Fructose-bisphosphate aldolase (EC 4.1.2.13)	100798677 GLYMA_04G008300	fructose 1,6-bisphosphate metabolic process [GO:0030388];glycolytic process [GO:0006096]	cytosol [GO:0005829]	fructose-bisphosphate aldolase activity [GO:0004332]	cytosol [GO:0005829];fructose 1,6-bisphosphate metabolic process [GO:0030388];fructose-bisphosphate aldolase activity [GO:0004332];glycolytic process [GO:0006096]	33	8	42.5	6.79	5.81578e-06	1.3.6	PS
+	4.52644	1.39913	at1g79040	C6SWI3	Uncharacterized protein	100305752 GLYMA_15G253700	photosynthesis [GO:0015979]	integral component of membrane [GO:0016021];photosystem II oxygen evolving complex [GO:0009654]		integral component of membrane [GO:0016021];photosynthesis [GO:0015979];photosystem II oxygen evolving complex [GO:0009654]	27	3	14.3	9.7	2.97551e-05	1.1.1.2	PS
+	3.19157	1.39276	at4g03280	I1M3Y7	Cytochrome b6-f complex iron-sulfur subunit (EC 7.1.1.6)	GLYMA_13G302900		chloroplast thylakoid membrane [GO:0009535];integral component of membrane [GO:0016021];plasma membrane [GO:0005886]	2 iron, 2 sulfur cluster binding [GO:0051537];electron transporter, transferring electrons within cytochrome b6/f complex of photosystem II activity [GO:0045158];metal ion binding [GO:0046872];plastoquinol--plastocyanin reductase activity [GO:0009496];ubiquinol-cytochrome-c reductase activity [GO:0008121]	2 iron, 2 sulfur cluster binding [GO:0051537];chloroplast thylakoid membrane [GO:0009535];electron transporter, transferring electrons within cytochrome b6/f complex of photosystem II activity [GO:0045158];integral component of membrane [GO:0016021];metal ion binding [GO:0046872];plasma membrane [GO:0005886];plastoquinol--plastocyanin reductase activity [GO:0009496];ubiquinol-cytochrome-c reducta…	17	3	24.2	8.37	0.000643328	1.1.3	PS
+	5.08828	1.39092	at1g09340	I1NBQ5	Epimerase domain-containing protein	100799721 GLYMA_19G227700			catalytic activity [GO:0003824];coenzyme binding [GO:0050662]	catalytic activity [GO:0003824];coenzyme binding [GO:0050662]	24	5	42.2	7.9	8.16062e-06	35.2	not assigned
+	3.91204	1.37885	atcg00720	Q2PMQ5	Cytochrome b6	petB	photosynthesis [GO:0015979];respiratory electron transport chain [GO:0022904]	chloroplast thylakoid membrane [GO:0009535];integral component of membrane [GO:0016021]	electron transporter, transferring electrons within cytochrome b6/f complex of photosystem II activity [GO:0045158];metal ion binding [GO:0046872]	chloroplast thylakoid membrane [GO:0009535];electron transporter, transferring electrons within cytochrome b6/f complex of photosystem II activity [GO:0045158];integral component of membrane [GO:0016021];metal ion binding [GO:0046872];photosynthesis [GO:0015979];respiratory electron transport chain [GO:0022904]	20	3	24.1	8.76	0.00012245	1.1.3	PS
+	6.48577	1.37532	at4g05180	A0A0R0J8D5	Uncharacterized protein	GLYMA_07G112000	photosynthesis [GO:0015979]	extrinsic component of membrane [GO:0019898];photosystem II oxygen evolving complex [GO:0009654]	calcium ion binding [GO:0005509]	calcium ion binding [GO:0005509];extrinsic component of membrane [GO:0019898];photosynthesis [GO:0015979];photosystem II oxygen evolving complex [GO:0009654]	46	9	24.9	9.8	3.26764e-07	1.1.1.2	PS
+	1.43714	1.36024	at1g27530	C6SXY5	Ubiquitin-fold modifier-conjugating enzyme 1	100499901 GLYMA_04G089600	protein K69-linked ufmylation [GO:1990592]		UFM1 transferase activity [GO:0071568]	protein K69-linked ufmylation [GO:1990592];UFM1 transferase activity [GO:0071568]	29	3	19.7	7.78	0.0365478	35.2	not assigned
+	3.24966	1.34392	at4g13420	I1NCT8	Potassium transporter	100814313 GLYMA_19G263100	potassium ion transport [GO:0006813]	integral component of membrane [GO:0016021];membrane [GO:0016020]	potassium ion transmembrane transporter activity [GO:0015079]	integral component of membrane [GO:0016021];membrane [GO:0016020];potassium ion transmembrane transporter activity [GO:0015079];potassium ion transport [GO:0006813]	7	3	88.4	8.56	0.000562777	34.15	transport
+	3.26167	1.32845	at5g35630	I1M170	Glutamine synthetase (EC 6.3.1.2)	548036 GLYMA_13G210800	glutamine biosynthetic process [GO:0006542]		ATP binding [GO:0005524];glutamate-ammonia ligase activity [GO:0004356]	ATP binding [GO:0005524];glutamate-ammonia ligase activity [GO:0004356];glutamine biosynthetic process [GO:0006542]	43	11	47.6	6.87	0.000547428	12.2.2	N-metabolism
+	2.3364	1.32809	at1g77590	I1LW74	AMP-binding domain-containing protein	100803677 GLYMA_13G079900			catalytic activity [GO:0003824]	catalytic activity [GO:0003824]	14	6	76.1	6.27	0.00460893	11.1.9	lipid metabolism
+	4.73937	1.32728	at1g31330	A0A0R4J389	Uncharacterized protein	100807732 GLYMA_05G022900	photosynthesis [GO:0015979]	chloroplast envelope [GO:0009941];chloroplast thylakoid membrane [GO:0009535];photosystem I reaction center [GO:0009538];plastoglobule [GO:0010287];thylakoid [GO:0009579]	protein domain specific binding [GO:0019904]	chloroplast envelope [GO:0009941];chloroplast thylakoid membrane [GO:0009535];photosynthesis [GO:0015979];photosystem I reaction center [GO:0009538];plastoglobule [GO:0010287];protein domain specific binding [GO:0019904];thylakoid [GO:0009579]	32	6	24.3	9.72	1.82233e-05	1.1.2.2	PS
+	3.28149	1.32381	at3g12800	C6TJ97	Uncharacterized protein	100800885 GLYMA_08G237400					12	2	31.9	9.17	0.000523014	26.22	misc
+	5.7324	1.31912	at5g38410	P00865	Ribulose bisphosphate carboxylase small chain 1, chloroplastic (RuBisCO small subunit 1) (EC 4.1.1.39)	RBCS-1 SRS1	photorespiration [GO:0009853];reductive pentose-phosphate cycle [GO:0019253]	chloroplast [GO:0009507]	monooxygenase activity [GO:0004497];ribulose-bisphosphate carboxylase activity [GO:0016984]	chloroplast [GO:0009507];monooxygenase activity [GO:0004497];photorespiration [GO:0009853];reductive pentose-phosphate cycle [GO:0019253];ribulose-bisphosphate carboxylase activity [GO:0016984]	55	11	20.1	8.66	1.85183e-06	1.3.2	PS
+	3.3131	1.31364	at5g13870	A0A0R0FQV9	Xyloglucan endotransglucosylase/hydrolase (EC 2.4.1.207)	GLYMA_16G150300	cell wall biogenesis [GO:0042546];cell wall organization [GO:0071555];xyloglucan metabolic process [GO:0010411]	apoplast [GO:0048046];cell wall [GO:0005618]	hydrolase activity, hydrolyzing O-glycosyl compounds [GO:0004553];xyloglucan:xyloglucosyl transferase activity [GO:0016762]	apoplast [GO:0048046];cell wall [GO:0005618];cell wall biogenesis [GO:0042546];cell wall organization [GO:0071555];hydrolase activity, hydrolyzing O-glycosyl compounds [GO:0004553];xyloglucan metabolic process [GO:0010411];xyloglucan:xyloglucosyl transferase activity [GO:0016762]	26	7	33.7	6.93	0.000486299	10.7	cell wall
+	4.33587	1.30948	at2g34430	P09755	Chlorophyll a-b binding protein 2, chloroplastic (LHCII type I CAB-2) (LHCP)	CAB2	photosynthesis, light harvesting in photosystem I [GO:0009768];protein-chromophore linkage [GO:0018298];response to light stimulus [GO:0009416]	chloroplast envelope [GO:0009941];chloroplast thylakoid membrane [GO:0009535];integral component of membrane [GO:0016021];photosystem I [GO:0009522];photosystem II [GO:0009523];plastoglobule [GO:0010287]	chlorophyll binding [GO:0016168];metal ion binding [GO:0046872]	chlorophyll binding [GO:0016168];chloroplast envelope [GO:0009941];chloroplast thylakoid membrane [GO:0009535];integral component of membrane [GO:0016021];metal ion binding [GO:0046872];photosynthesis, light harvesting in photosystem I [GO:0009768];photosystem I [GO:0009522];photosystem II [GO:0009523];plastoglobule [GO:0010287];protein-chromophore linkage [GO:0018298];response to light stimulus …	16	3	27.1	6.2	4.61457e-05	1.1.1.1	PS
+	4.55009	1.28679	atcg01060	Q2PMN3	Photosystem I iron-sulfur center (EC 1.97.1.12) (9 kDa polypeptide) (PSI-C) (Photosystem I subunit VII) (PsaC)	psaC	photosynthesis [GO:0015979];photosynthetic electron transport in photosystem I [GO:0009773]	chloroplast thylakoid [GO:0009534];chloroplast thylakoid membrane [GO:0009535];photosystem I [GO:0009522]	4 iron, 4 sulfur cluster binding [GO:0051539];electron transfer activity [GO:0009055];metal ion binding [GO:0046872]	4 iron, 4 sulfur cluster binding [GO:0051539];chloroplast thylakoid [GO:0009534];chloroplast thylakoid membrane [GO:0009535];electron transfer activity [GO:0009055];metal ion binding [GO:0046872];photosynthesis [GO:0015979];photosynthetic electron transport in photosystem I [GO:0009773];photosystem I [GO:0009522]	63	4	9	7.08	2.81781e-05	1.1.2.2	PS
+	4.87066	1.26981	at3g46780	I1LQL6	NAD(P)-bd_dom domain-containing protein	100790239 GLYMA_12G059600					9	3	55	8.03	1.34692e-05	35.2	not assigned
+	1.32751	1.26686	at5g49040	C6TBV6	Dirigent protein			apoplast [GO:0048046]		apoplast [GO:0048046]	20	3	20.9	9.04	0.0470419	20.1.7	stress
+	1.57896	1.26608	at2g37170	E0A2W0	Plasma membrane intrinsic protein	PIP		integral component of membrane [GO:0016021]	channel activity [GO:0015267]	channel activity [GO:0015267];integral component of membrane [GO:0016021]	18	3	30.6	6.67	0.0263659	34.19.1	transport
+	3.02342	1.24893	at5g11420	I1M9K9	Uncharacterized protein	100776765 GLYMA_14G126200		plant-type cell wall [GO:0009505]		plant-type cell wall [GO:0009505]	21	6	39.8	7.74	0.00094751	35.2	not assigned
+	4.39715	1.23682	at1g32060	C6TL29	Phosphoribulokinase (EC 2.7.1.19)		carbohydrate metabolic process [GO:0005975]		ATP binding [GO:0005524];phosphoribulokinase activity [GO:0008974]	ATP binding [GO:0005524];carbohydrate metabolic process [GO:0005975];phosphoribulokinase activity [GO:0008974]	37	9	45.3	6.28	4.00728e-05	1.3.12	PS
+	3.08782	1.22453	at3g24550	I1L4I8	Protein kinase domain-containing protein	GLYMA_09G191300	protein phosphorylation [GO:0006468]	integral component of membrane [GO:0016021];plasma membrane [GO:0005886]	ATP binding [GO:0005524];transmembrane receptor protein serine/threonine kinase activity [GO:0004675]	ATP binding [GO:0005524];integral component of membrane [GO:0016021];plasma membrane [GO:0005886];protein phosphorylation [GO:0006468];transmembrane receptor protein serine/threonine kinase activity [GO:0004675]	9	4	70.1	8.03	0.00081693	30.2.22	signalling
+	3.20107	1.21736	at3g12110	Q96446	Actin (Fragment)	Soy117					38	5	22.4	5.62	0.000629401	31.1	cell
+	2.90461	1.21262	at4g00400	I1KI92	PlsC domain-containing protein	100794137 GLYMA_07G069700	cutin biosynthetic process [GO:0010143]	integral component of membrane [GO:0016021];membrane [GO:0016020]	glycerol-3-phosphate 2-O-acyltransferase activity [GO:0090447];phosphatase activity [GO:0016791]	cutin biosynthetic process [GO:0010143];glycerol-3-phosphate 2-O-acyltransferase activity [GO:0090447];integral component of membrane [GO:0016021];membrane [GO:0016020];phosphatase activity [GO:0016791]	14	5	55.5	9.23	0.00124562	11.3	lipid metabolism
+	3.84189	1.21031	at4g32260	C6T308	Uncharacterized protein	100527009 GLYMA_04G066000	ATP synthesis coupled proton transport [GO:0015986]	integral component of membrane [GO:0016021];proton-transporting ATP synthase complex, coupling factor F(o) [GO:0045263]	proton transmembrane transporter activity [GO:0015078]	ATP synthesis coupled proton transport [GO:0015986];integral component of membrane [GO:0016021];proton transmembrane transporter activity [GO:0015078];proton-transporting ATP synthase complex, coupling factor F(o) [GO:0045263]	23	3	23.5	5.83	0.000143915	1.1.4	PS
+	5.03835	1.20998	at1g55020	A7LCD5	Lipoxygenase (EC 1.13.11.-)	LOX9	oxylipin biosynthetic process [GO:0031408]		metal ion binding [GO:0046872];oxidoreductase activity, acting on single donors with incorporation of molecular oxygen, incorporation of two atoms of oxygen [GO:0016702]	metal ion binding [GO:0046872];oxidoreductase activity, acting on single donors with incorporation of molecular oxygen, incorporation of two atoms of oxygen [GO:0016702];oxylipin biosynthetic process [GO:0031408]	31	20	96.3	7.02	9.15473e-06	17.7.1.2	hormone metabolism
+	2.45053	1.20769	at1g60950	C6SX81	Ferredoxin	100305932 GLYMA_08G126800		chloroplast [GO:0009507]	2 iron, 2 sulfur cluster binding [GO:0051537];electron transfer activity [GO:0009055];metal ion binding [GO:0046872]	2 iron, 2 sulfur cluster binding [GO:0051537];chloroplast [GO:0009507];electron transfer activity [GO:0009055];metal ion binding [GO:0046872]	33	5	15.5	4.77	0.0035438	1.1.5.2	PS
+	1.38343	1.2061	at5g19680	A0A0R4J3Q4	Uncharacterized protein	GLYMA_08G034700	positive regulation of mitotic metaphase/anaphase transition [GO:0045842]	cytoplasm [GO:0005737];nucleus [GO:0005634];PTW/PP1 phosphatase complex [GO:0072357]	protein phosphatase regulator activity [GO:0019888]	cytoplasm [GO:0005737];nucleus [GO:0005634];positive regulation of mitotic metaphase/anaphase transition [GO:0045842];protein phosphatase regulator activity [GO:0019888];PTW/PP1 phosphatase complex [GO:0072357]	17	3	36.8	4.86	0.0413589	29.4	protein
+	1.98025	1.20517	at1g60950	I1K498	Ferredoxin	100813636 GLYMA_05G168400		chloroplast [GO:0009507]	2 iron, 2 sulfur cluster binding [GO:0051537];electron transfer activity [GO:0009055];metal ion binding [GO:0046872]	2 iron, 2 sulfur cluster binding [GO:0051537];chloroplast [GO:0009507];electron transfer activity [GO:0009055];metal ion binding [GO:0046872]	54	6	15.8	4.55	0.0104652	1.1.5.2	PS
+	2.83795	1.20025	at5g64120	A0A0R0INP8	Peroxidase (EC 1.11.1.7)	GLYMA_08G179600	hydrogen peroxide catabolic process [GO:0042744];response to oxidative stress [GO:0006979]	extracellular region [GO:0005576];plant-type cell wall [GO:0009505];plasmodesma [GO:0009506]	heme binding [GO:0020037];metal ion binding [GO:0046872];peroxidase activity [GO:0004601]	extracellular region [GO:0005576];heme binding [GO:0020037];hydrogen peroxide catabolic process [GO:0042744];metal ion binding [GO:0046872];peroxidase activity [GO:0004601];plant-type cell wall [GO:0009505];plasmodesma [GO:0009506];response to oxidative stress [GO:0006979]	25	6	34.5	8.9	0.00145227	26.12	misc
+	2.76776	1.19155	at1g71695	A0A0R0I1Y7	Peroxidase (EC 1.11.1.7)	100804126 GLYMA_10G222500	hydrogen peroxide catabolic process [GO:0042744];response to oxidative stress [GO:0006979]	extracellular region [GO:0005576];plant-type cell wall [GO:0009505];plasmodesma [GO:0009506]	heme binding [GO:0020037];metal ion binding [GO:0046872];peroxidase activity [GO:0004601]	extracellular region [GO:0005576];heme binding [GO:0020037];hydrogen peroxide catabolic process [GO:0042744];metal ion binding [GO:0046872];peroxidase activity [GO:0004601];plant-type cell wall [GO:0009505];plasmodesma [GO:0009506];response to oxidative stress [GO:0006979]	13	3	37.9	7.83	0.00170701	26.12	misc
+	3.69208	1.1848	at1g76100	C6SVR0	Plastocyanin	100499708 GLYMA_06G020400		chloroplast thylakoid membrane [GO:0009535]	copper ion binding [GO:0005507];electron transfer activity [GO:0009055]	chloroplast thylakoid membrane [GO:0009535];copper ion binding [GO:0005507];electron transfer activity [GO:0009055]	39	3	16.8	5.2	0.000203197	1.1.5.1	PS
+	2.75614	1.18461	at5g13870	C6TET5	Xyloglucan endotransglucosylase/hydrolase (EC 2.4.1.207)		cell wall biogenesis [GO:0042546];cell wall organization [GO:0071555];xyloglucan metabolic process [GO:0010411]	apoplast [GO:0048046];cell wall [GO:0005618]	hydrolase activity, hydrolyzing O-glycosyl compounds [GO:0004553];xyloglucan:xyloglucosyl transferase activity [GO:0016762]	apoplast [GO:0048046];cell wall [GO:0005618];cell wall biogenesis [GO:0042546];cell wall organization [GO:0071555];hydrolase activity, hydrolyzing O-glycosyl compounds [GO:0004553];xyloglucan metabolic process [GO:0010411];xyloglucan:xyloglucosyl transferase activity [GO:0016762]	29	8	33.9	7.42	0.0017533	10.7	cell wall
+	2.11282	1.17498	at2g38380	I1L0D9	Peroxidase (EC 1.11.1.7)	GLYMA_09G023000	hydrogen peroxide catabolic process [GO:0042744];response to oxidative stress [GO:0006979]	extracellular region [GO:0005576]	heme binding [GO:0020037];metal ion binding [GO:0046872];peroxidase activity [GO:0004601]	extracellular region [GO:0005576];heme binding [GO:0020037];hydrogen peroxide catabolic process [GO:0042744];metal ion binding [GO:0046872];peroxidase activity [GO:0004601];response to oxidative stress [GO:0006979]	39	8	38	7.3	0.00771227	26.12	misc
+	3.38544	1.16867	at3g18280	A0A0R0FHG0	AAI domain-containing protein	100306479 GLYMA_18G294200	lipid transport [GO:0006869]			lipid transport [GO:0006869]	27	3	9.9	8.41	0.000411678	26.21	misc
+	2.23591	1.16768	at5g64040	C6SVX7	Uncharacterized protein	100499729 GLYMA_04G215800	photosynthesis [GO:0015979]	photosystem I [GO:0009522]		photosynthesis [GO:0015979];photosystem I [GO:0009522]	23	4	17.9	8.5	0.00580884	1.1.2.2	PS
+	3.99442	1.15711	at1g23740	I1N1G8	PKS_ER domain-containing protein	100780585 GLYMA_18G138300			oxidoreductase activity [GO:0016491];zinc ion binding [GO:0008270]	oxidoreductase activity [GO:0016491];zinc ion binding [GO:0008270]	17	4	41.9	8.94	0.000101293	26.7	misc
+	3.24425	1.15467	at1g44575	I1KA98	Uncharacterized protein	GLYMA_06G113200		chloroplast thylakoid membrane [GO:0009535]		chloroplast thylakoid membrane [GO:0009535]	24	4	29	6.86	0.000569839	1.1.1.2	PS
+	1.3317	1.14557	at3g22960	I1NG47	Pyruvate kinase (EC 2.7.1.40)	100780644 GLYMA_20G136200	cellular response to insulin stimulus [GO:0032869];glycolytic process [GO:0006096]	cytoplasm [GO:0005737]	kinase activity [GO:0016301];magnesium ion binding [GO:0000287];potassium ion binding [GO:0030955];pyruvate kinase activity [GO:0004743]	cellular response to insulin stimulus [GO:0032869];cytoplasm [GO:0005737];glycolytic process [GO:0006096];kinase activity [GO:0016301];magnesium ion binding [GO:0000287];potassium ion binding [GO:0030955];pyruvate kinase activity [GO:0004743]	11	4	63.6	5.9	0.0465909	4.2.15	glycolysis
+	5.07808	1.14334	atcg00540	A0A0R0H975	Apocytochr_F_N domain-containing protein	GLYMA_12G232900	photosynthesis [GO:0015979]	integral component of thylakoid membrane [GO:0031361]	electron transfer activity [GO:0009055];heme binding [GO:0020037];iron ion binding [GO:0005506]	electron transfer activity [GO:0009055];heme binding [GO:0020037];integral component of thylakoid membrane [GO:0031361];iron ion binding [GO:0005506];photosynthesis [GO:0015979]	30	6	35.3	8.82	8.35457e-06	1.1.3	PS
+	3.81125	1.13311	at1g06680	I1M712	Oxygen-evolving enhancer protein 2	100784806 GLYMA_14G031800	photosynthesis [GO:0015979]	extrinsic component of membrane [GO:0019898];photosystem II oxygen evolving complex [GO:0009654]	calcium ion binding [GO:0005509]	calcium ion binding [GO:0005509];extrinsic component of membrane [GO:0019898];photosynthesis [GO:0015979];photosystem II oxygen evolving complex [GO:0009654]	34	5	28.6	7.87	0.000154435	1.1.1.2	PS
+	4.34791	1.13215	at5g28050	A0A0R0GCM7	CMP/dCMP-type deaminase domain-containing protein	GLYMA_15G186100	purine nucleoside catabolic process [GO:0006152]		guanosine deaminase activity [GO:0047974];zinc ion binding [GO:0008270]	guanosine deaminase activity [GO:0047974];purine nucleoside catabolic process [GO:0006152];zinc ion binding [GO:0008270]	45	6	20.6	6.13	4.48837e-05	23.2	nucleotide metabolism
+	4.74208	1.12916	atcg00490	P27066	Ribulose bisphosphate carboxylase large chain (RuBisCO large subunit) (EC 4.1.1.39)	rbcL	photorespiration [GO:0009853];reductive pentose-phosphate cycle [GO:0019253]	chloroplast [GO:0009507]	magnesium ion binding [GO:0000287];monooxygenase activity [GO:0004497];ribulose-bisphosphate carboxylase activity [GO:0016984]	chloroplast [GO:0009507];magnesium ion binding [GO:0000287];monooxygenase activity [GO:0004497];photorespiration [GO:0009853];reductive pentose-phosphate cycle [GO:0019253];ribulose-bisphosphate carboxylase activity [GO:0016984]	50	19	52.6	6.43	1.81101e-05	1.3.1	PS
+	2.04272	1.12909	at1g78380	A0A0B5EA80	Tau class glutathione S-transferase	GSTU53 GLYMA_15G252200			transferase activity [GO:0016740]	transferase activity [GO:0016740]	27	4	25.9	5.76	0.00906323	26.9	misc
+	2.17058	1.11788	at5g51100	I1LCI3	Superoxide dismutase (EC 1.15.1.1)	GLYMA_10G193500		chloroplast nucleoid [GO:0042644]	metal ion binding [GO:0046872];superoxide dismutase activity [GO:0004784]	chloroplast nucleoid [GO:0042644];metal ion binding [GO:0046872];superoxide dismutase activity [GO:0004784]	11	2	27.5	5.66	0.00675179	21.6	redox
+	3.65373	1.11587	at4g11650	P25096	Protein P21		defense response [GO:0006952]	extracellular region [GO:0005576]		defense response [GO:0006952];extracellular region [GO:0005576]	16	2	21.4	5.11	0.000221956	20.2	stress
+	3.73189	1.1121	at4g09010	A0A0R0GEJ0	PEROXIDASE_4 domain-containing protein	100795192 GLYMA_14G177200	response to oxidative stress [GO:0006979]		heme binding [GO:0020037];peroxidase activity [GO:0004601]	heme binding [GO:0020037];peroxidase activity [GO:0004601];response to oxidative stress [GO:0006979]	38	6	29.7	6.29	0.000185402	21.2.1	redox
+	2.19967	1.11028	at3g02360	I1KWM7	6-phosphogluconate dehydrogenase, decarboxylating (EC 1.1.1.44)	100796103 GLYMA_08G254500	D-gluconate catabolic process [GO:0046177];pentose-phosphate shunt, oxidative branch [GO:0009051]	cytosol [GO:0005829]	NADP binding [GO:0050661];phosphogluconate dehydrogenase (decarboxylating) activity [GO:0004616]	cytosol [GO:0005829];D-gluconate catabolic process [GO:0046177];NADP binding [GO:0050661];pentose-phosphate shunt, oxidative branch [GO:0009051];phosphogluconate dehydrogenase (decarboxylating) activity [GO:0004616]	60	22	53.5	6.48	0.00631437	7.1.3	OPP
+	2.31923	1.10846	at5g23750	I1L377	Uncharacterized protein	GLYMA_09G139200					50	7	22.5	5.82	0.00479475	27.3.99	RNA
+	2.44427	1.10825	at2g45290	A0A0R4J653	TRANSKETOLASE_1 domain-containing protein	100805786 GLYMA_20G243500	pentose-phosphate shunt [GO:0006098]	cytosol [GO:0005829]	transketolase activity [GO:0004802]	cytosol [GO:0005829];pentose-phosphate shunt [GO:0006098];transketolase activity [GO:0004802]	42	16	80	6.47	0.00359524	1.3.8	PS
+	4.2677	1.10492	at5g67360	I1M8S3	Uncharacterized protein	100793808 GLYMA_14G087500			serine-type endopeptidase activity [GO:0004252]	serine-type endopeptidase activity [GO:0004252]	25	10	82.1	7.39	5.39888e-05	29.5.1	protein
+	3.49371	1.1034	at1g72160	I1KWA0	Uncharacterized protein	100806382 GLYMA_08G239900					36	13	65.2	4.83	0.000320843	34.99	transport
+	3.68916	1.10301	at4g35250	A0A0R0KB83	NmrA domain-containing protein	100797608 GLYMA_04G001500					9	2	43.8	8.34	0.00020457	35.1	not assigned
+	3.38055	1.0973	at1g15820	C6TLI1	Chlorophyll a-b binding protein, chloroplastic		photosynthesis, light harvesting [GO:0009765];protein-chromophore linkage [GO:0018298]	chloroplast thylakoid membrane [GO:0009535];integral component of membrane [GO:0016021];photosystem I [GO:0009522];photosystem II [GO:0009523]	chlorophyll binding [GO:0016168]	chlorophyll binding [GO:0016168];chloroplast thylakoid membrane [GO:0009535];integral component of membrane [GO:0016021];photosynthesis, light harvesting [GO:0009765];photosystem I [GO:0009522];photosystem II [GO:0009523];protein-chromophore linkage [GO:0018298]	28	4	27.4	7.49	0.00041634	1.1.1.1	PS
+	5.28061	1.09725	at1g51410	I1LPA3	Epimerase domain-containing protein	GLYMA_12G019800		integral component of membrane [GO:0016021]	coenzyme binding [GO:0050662];oxidoreductase activity [GO:0016491];oxidoreductase activity, acting on the CH-OH group of donors, NAD or NADP as acceptor [GO:0016616]	coenzyme binding [GO:0050662];integral component of membrane [GO:0016021];oxidoreductase activity [GO:0016491];oxidoreductase activity, acting on the CH-OH group of donors, NAD or NADP as acceptor [GO:0016616]	32	7	37.8	7.96	5.24075e-06	26.11.1	misc
+	2.13643	1.08229	at1g75280	I1J8T1	NmrA domain-containing protein	100794711 GLYMA_01G172700					36	6	33.7	6.37	0.00730413	16.8.5	secondary metabolism
+	2.86784	1.07142	at2g28900	C6TFJ4	Uncharacterized protein	100796140 GLYMA_02G184800	protein import into chloroplast stroma [GO:0045037]	chloroplast [GO:0009507];chloroplast outer membrane [GO:0009707]	amino acid transmembrane transporter activity [GO:0015171]	amino acid transmembrane transporter activity [GO:0015171];chloroplast [GO:0009507];chloroplast outer membrane [GO:0009707];protein import into chloroplast stroma [GO:0045037]	23	2	15.3	8.13	0.00135568	29.3.2	protein
+	1.40902	1.06907	at4g33420	A0A0R0EQP6	Peroxidase (EC 1.11.1.7)	GLYMA_20G214200	hydrogen peroxide catabolic process [GO:0042744];response to oxidative stress [GO:0006979]	extracellular region [GO:0005576];integral component of membrane [GO:0016021];plant-type cell wall [GO:0009505];plasmodesma [GO:0009506]	heme binding [GO:0020037];metal ion binding [GO:0046872];peroxidase activity [GO:0004601]	extracellular region [GO:0005576];heme binding [GO:0020037];hydrogen peroxide catabolic process [GO:0042744];integral component of membrane [GO:0016021];metal ion binding [GO:0046872];peroxidase activity [GO:0004601];plant-type cell wall [GO:0009505];plasmodesma [GO:0009506];response to oxidative stress [GO:0006979]	4	2	36.3	6.76	0.0389926	26.12	misc
+	4.7302	1.06806	at1g12900	I1N843	Glyceraldehyde-3-phosphate dehydrogenase (EC 1.2.1.-)	GLYMA_19G106800	glucose metabolic process [GO:0006006]	apoplast [GO:0048046];chloroplast [GO:0009507]	glyceraldehyde-3-phosphate dehydrogenase (NAD+) (phosphorylating) activity [GO:0004365];NAD binding [GO:0051287];NADP binding [GO:0050661]	apoplast [GO:0048046];chloroplast [GO:0009507];glucose metabolic process [GO:0006006];glyceraldehyde-3-phosphate dehydrogenase (NAD+) (phosphorylating) activity [GO:0004365];NAD binding [GO:0051287];NADP binding [GO:0050661]	49	13	43.2	8.25	1.86125e-05	1.3.4	PS
+	3.21755	1.06049	at1g32900	A1YZE0	Starch synthase, chloroplastic/amyloplastic (EC 2.4.1.-)	100037476 GLYMA_07G049900	starch biosynthetic process [GO:0019252]	amyloplast [GO:0009501];chloroplast [GO:0009507]	glycogen (starch) synthase activity [GO:0004373];starch synthase activity [GO:0009011]	amyloplast [GO:0009501];chloroplast [GO:0009507];glycogen (starch) synthase activity [GO:0004373];starch biosynthetic process [GO:0019252];starch synthase activity [GO:0009011]	17	6	68	7.06	0.000605963	2.1.2.2	major CHO metabolism
+	1.7912	1.05833	at1g50900	I1JFS5	ANK_REP_REGION domain-containing protein	GLYMA_08G312800	granum assembly [GO:0090391]	chloroplast [GO:0009507];chloroplast stroma [GO:0009570]		chloroplast [GO:0009507];chloroplast stroma [GO:0009570];granum assembly [GO:0090391]	24	2	19.9	6.89	0.0161735	35.2	not assigned
+	1.58668	1.05729	at5g61410	I1JZN0	Uncharacterized protein	100786514 GLYMA_05G025300	cellular carbohydrate metabolic process [GO:0044262];pentose catabolic process [GO:0019323];pentose-phosphate shunt, non-oxidative branch [GO:0009052]	cytosol [GO:0005829]	metal ion binding [GO:0046872];ribulose-phosphate 3-epimerase activity [GO:0004750]	cellular carbohydrate metabolic process [GO:0044262];cytosol [GO:0005829];metal ion binding [GO:0046872];pentose catabolic process [GO:0019323];pentose-phosphate shunt, non-oxidative branch [GO:0009052];ribulose-phosphate 3-epimerase activity [GO:0004750]	25	3	29.8	8.09	0.0259011	1.3.11	PS
+	4.09465	1.05427	atcg00280	Q2PMT9	Photosystem II CP43 reaction center protein (PSII 43 kDa protein) (Protein CP-43)	psbC	photosynthetic electron transport in photosystem II [GO:0009772];protein-chromophore linkage [GO:0018298]	chloroplast thylakoid membrane [GO:0009535];integral component of membrane [GO:0016021];photosystem II [GO:0009523]	chlorophyll binding [GO:0016168];electron transporter, transferring electrons within the cyclic electron transport pathway of photosynthesis activity [GO:0045156];metal ion binding [GO:0046872]	chlorophyll binding [GO:0016168];chloroplast thylakoid membrane [GO:0009535];electron transporter, transferring electrons within the cyclic electron transport pathway of photosynthesis activity [GO:0045156];integral component of membrane [GO:0016021];metal ion binding [GO:0046872];photosynthetic electron transport in photosystem II [GO:0009772];photosystem II [GO:0009523];protein-chromophore link…	21	6	51.9	7.21	8.04182e-05	1.1.1.2	PS
+	3.47505	1.05064	at4g36220	I1LHY5	Uncharacterized protein	GLYMA_11G074100	lignin biosynthetic process [GO:0009809]	membrane [GO:0016020]	heme binding [GO:0020037];iron ion binding [GO:0005506];oxidoreductase activity, acting on paired donors, with incorporation or reduction of molecular oxygen, NAD(P)H as one donor, and incorporation of one atom of oxygen [GO:0016709]	heme binding [GO:0020037];iron ion binding [GO:0005506];lignin biosynthetic process [GO:0009809];membrane [GO:0016020];oxidoreductase activity, acting on paired donors, with incorporation or reduction of molecular oxygen, NAD(P)H as one donor, and incorporation of one atom of oxygen [GO:0016709]	5	2	58.8	6.87	0.000334923	16.2.1.8	secondary metabolism
+	3.92286	1.0503	at5g11420	I1MWQ0	Uncharacterized protein	GLYMA_17G208200		plant-type cell wall [GO:0009505]		plant-type cell wall [GO:0009505]	35	9	39.8	7.01	0.000119438	35.2	not assigned
+	1.8479	1.04496	at3g20570	I1KEH1	Phytocyanin domain-containing protein	GLYMA_06G270000		anchored component of plasma membrane [GO:0046658];integral component of membrane [GO:0016021]	electron transfer activity [GO:0009055]	anchored component of plasma membrane [GO:0046658];electron transfer activity [GO:0009055];integral component of membrane [GO:0016021]	16	2	23.2	7.87	0.0141939	26.19	misc
+	2.67784	1.04302	at4g38690	I1K702	PLCXc domain-containing protein	100805096 GLYMA_06G004800	lipid metabolic process [GO:0006629]		phosphoric diester hydrolase activity [GO:0008081]	lipid metabolic process [GO:0006629];phosphoric diester hydrolase activity [GO:0008081]	15	3	36.2	8.02	0.0020997	11.9.3	lipid metabolism
+	1.59029	1.04184	at4g35000	A0A0R0HDJ7	PEROXIDASE_4 domain-containing protein	100806101 GLYMA_11G078400	cellular response to oxidative stress [GO:0034599];hydrogen peroxide catabolic process [GO:0042744];response to reactive oxygen species [GO:0000302]	integral component of membrane [GO:0016021]	heme binding [GO:0020037];peroxidase activity [GO:0004601]	cellular response to oxidative stress [GO:0034599];heme binding [GO:0020037];hydrogen peroxide catabolic process [GO:0042744];integral component of membrane [GO:0016021];peroxidase activity [GO:0004601];response to reactive oxygen species [GO:0000302]	14	4	31.2	9.04	0.0256869	21.2.1	redox
+	1.65551	1.04014	at5g42080	Q39821	Dynamin-related protein 12A (Phragmoplastin) (Soybean dynamin-like protein 12A) (SDL12A)		cell cycle [GO:0007049];cell division [GO:0051301];mitochondrial fission [GO:0000266]	cytoplasm [GO:0005737];membrane [GO:0016020];microtubule [GO:0005874];phragmoplast [GO:0009524]	GTP binding [GO:0005525];GTPase activity [GO:0003924];microtubule binding [GO:0008017]	cell cycle [GO:0007049];cell division [GO:0051301];cytoplasm [GO:0005737];GTP binding [GO:0005525];GTPase activity [GO:0003924];membrane [GO:0016020];microtubule [GO:0005874];microtubule binding [GO:0008017];mitochondrial fission [GO:0000266];phragmoplast [GO:0009524]	45	19	68.3	7.94	0.0221048	30.5	signalling
+	2.01167	1.03715	at2g42320	K7KEZ6	Uncharacterized protein	100777738 GLYMA_03G140900	nuclear pore organization [GO:0006999]	nuclear pore inner ring [GO:0044611]	structural constituent of nuclear pore [GO:0017056]	nuclear pore inner ring [GO:0044611];nuclear pore organization [GO:0006999];structural constituent of nuclear pore [GO:0017056]	8	3	78.8	5.31	0.00973497	28.1	DNA
+	3.91005	1.03672	atcg00680	Q2PMQ9	Photosystem II CP47 reaction center protein (PSII 47 kDa protein) (Protein CP-47)	psbB	photosynthetic electron transport in photosystem II [GO:0009772];protein-chromophore linkage [GO:0018298]	chloroplast thylakoid membrane [GO:0009535];integral component of membrane [GO:0016021];photosystem II [GO:0009523]	chlorophyll binding [GO:0016168];electron transporter, transferring electrons within the cyclic electron transport pathway of photosynthesis activity [GO:0045156]	chlorophyll binding [GO:0016168];chloroplast thylakoid membrane [GO:0009535];electron transporter, transferring electrons within the cyclic electron transport pathway of photosynthesis activity [GO:0045156];integral component of membrane [GO:0016021];photosynthetic electron transport in photosystem II [GO:0009772];photosystem II [GO:0009523];protein-chromophore linkage [GO:0018298]	17	5	56	6.7	0.000123013	1.1.1.2	PS
+	4.07546	1.03481	at1g21680	I1KAD3	Uncharacterized protein	100791865 GLYMA_06G116200					30	12	79.9	6.67	8.40509e-05	35.1	not assigned
+	1.78635	1.03376	at4g26140	C6F122	Beta-galactosidase (EC 3.2.1.23)	100792629 GLYMA_09G062900	carbohydrate metabolic process [GO:0005975]		beta-galactosidase activity [GO:0004565]	beta-galactosidase activity [GO:0004565];carbohydrate metabolic process [GO:0005975]	16	7	79.8	8.03	0.0163548	26.3.2	misc
+	3.47865	1.03201	at5g16730	I1LJ28	Uncharacterized protein	100808226 GLYMA_11G108500	reciprocal meiotic recombination [GO:0007131]			reciprocal meiotic recombination [GO:0007131]	17	10	96.7	4.84	0.000332162	35.1	not assigned
+	2.99406	1.02715	at5g05340	A0A0R4J4T3	Peroxidase (EC 1.11.1.7)	100810392 GLYMA_12G129500	hydrogen peroxide catabolic process [GO:0042744];response to oxidative stress [GO:0006979]	extracellular region [GO:0005576]	heme binding [GO:0020037];metal ion binding [GO:0046872];peroxidase activity [GO:0004601]	extracellular region [GO:0005576];heme binding [GO:0020037];hydrogen peroxide catabolic process [GO:0042744];metal ion binding [GO:0046872];peroxidase activity [GO:0004601];response to oxidative stress [GO:0006979]	45	9	33.9	8.31	0.00101378	26.12	misc
+	1.98251	1.02407	at5g67150	I1MVW0	Uncharacterized protein	100794546 GLYMA_17G171300			transferase activity, transferring acyl groups other than amino-acyl groups [GO:0016747]	transferase activity, transferring acyl groups other than amino-acyl groups [GO:0016747]	12	3	49.4	7.23	0.010411	16.2	secondary metabolism
+	4.59549	1.02278	at2g39730	I1M841	ATPase_AAA_core domain-containing protein	GLYMA_14G067000		chloroplast stroma [GO:0009570];thylakoid [GO:0009579]	ATP binding [GO:0005524];ribulose-1,5-bisphosphate carboxylase/oxygenase activator activity [GO:0046863]	ATP binding [GO:0005524];chloroplast stroma [GO:0009570];ribulose-1,5-bisphosphate carboxylase/oxygenase activator activity [GO:0046863];thylakoid [GO:0009579]	47	14	52.4	5.96	2.53811e-05	1.3.13	PS
+	3.00201	1.01737	at2g44480	A0A0R0G789	Uncharacterized protein	GLYMA_15G270900	carbohydrate metabolic process [GO:0005975]		hydrolase activity, hydrolyzing O-glycosyl compounds [GO:0004553]	carbohydrate metabolic process [GO:0005975];hydrolase activity, hydrolyzing O-glycosyl compounds [GO:0004553]	37	15	56.1	9.01	0.000995377	26.3	misc
+	4.29017	1.01466	at4g25150	P10743	Stem 31 kDa glycoprotein (Vegetative storage protein B)	VSPB VSP27			nutrient reservoir activity [GO:0045735]	nutrient reservoir activity [GO:0045735]	65	19	29.3	7.21	5.12661e-05	26.13	misc
+	1.45766	1.0067	at3g54050	I1N2R6	FBPase domain-containing protein	100799873 GLYMA_18G193600	fructose 1,6-bisphosphate metabolic process [GO:0030388];fructose 6-phosphate metabolic process [GO:0006002];fructose metabolic process [GO:0006000];gluconeogenesis [GO:0006094];sucrose biosynthetic process [GO:0005986]	cytoplasm [GO:0005737];cytosol [GO:0005829]	fructose 1,6-bisphosphate 1-phosphatase activity [GO:0042132]	cytoplasm [GO:0005737];cytosol [GO:0005829];fructose 1,6-bisphosphate 1-phosphatase activity [GO:0042132];fructose 1,6-bisphosphate metabolic process [GO:0030388];fructose 6-phosphate metabolic process [GO:0006002];fructose metabolic process [GO:0006000];gluconeogenesis [GO:0006094];sucrose biosynthetic process [GO:0005986]	22	6	44.6	5.4	0.034861	1.3.7	PS
+	2.77761	0.998764	at1g29930	C6TNE6	Chlorophyll a-b binding protein, chloroplastic	100805310 GLYMA_08G082900	photosynthesis, light harvesting in photosystem I [GO:0009768];protein-chromophore linkage [GO:0018298];response to light stimulus [GO:0009416]	chloroplast envelope [GO:0009941];chloroplast thylakoid membrane [GO:0009535];integral component of membrane [GO:0016021];photosystem I [GO:0009522];photosystem II [GO:0009523];plastoglobule [GO:0010287]	chlorophyll binding [GO:0016168]	chlorophyll binding [GO:0016168];chloroplast envelope [GO:0009941];chloroplast thylakoid membrane [GO:0009535];integral component of membrane [GO:0016021];photosynthesis, light harvesting in photosystem I [GO:0009768];photosystem I [GO:0009522];photosystem II [GO:0009523];plastoglobule [GO:0010287];protein-chromophore linkage [GO:0018298];response to light stimulus [GO:0009416]	53	6	27.9	5.43	0.00166876	1.1.1.1	PS
+	4.59353	0.997245	atcg00270	Q2PMT8	Photosystem II D2 protein (PSII D2 protein) (EC 1.10.3.9) (Photosystem Q(A) protein)	psbD	photosynthetic electron transport in photosystem II [GO:0009772];protein-chromophore linkage [GO:0018298]	chloroplast thylakoid membrane [GO:0009535];integral component of membrane [GO:0016021];plasma membrane-derived thylakoid photosystem II [GO:0030096]	chlorophyll binding [GO:0016168];electron transporter, transferring electrons within the cyclic electron transport pathway of photosynthesis activity [GO:0045156];iron ion binding [GO:0005506]	chlorophyll binding [GO:0016168];chloroplast thylakoid membrane [GO:0009535];electron transporter, transferring electrons within the cyclic electron transport pathway of photosynthesis activity [GO:0045156];integral component of membrane [GO:0016021];iron ion binding [GO:0005506];photosynthetic electron transport in photosystem II [GO:0009772];plasma membrane-derived thylakoid photosystem II [GO:…	25	7	39.5	5.55	2.54958e-05	1.1.1.2	PS
+	3.24492	0.996765	at1g44575	I1JZ64	Uncharacterized protein	100807355 GLYMA_04G249700		chloroplast thylakoid membrane [GO:0009535]		chloroplast thylakoid membrane [GO:0009535]	24	4	29	6.86	0.000568961	1.1.1.2	PS
+	3.65369	0.99437	at1g22360	A0A0R0EIR6	Glycosyltransferase (EC 2.4.1.-)	100816809 GLYMA_20G057500		intracellular membrane-bounded organelle [GO:0043231]	transferase activity, transferring hexosyl groups [GO:0016758];UDP-glycosyltransferase activity [GO:0008194]	intracellular membrane-bounded organelle [GO:0043231];transferase activity, transferring hexosyl groups [GO:0016758];UDP-glycosyltransferase activity [GO:0008194]	43	14	54.4	5.92	0.000221979	26.2	misc
+	3.37584	0.993059	at1g43670	A0A0R4J5J8	FBPase domain-containing protein	100807451 GLYMA_16G168000	fructose 1,6-bisphosphate metabolic process [GO:0030388];fructose 6-phosphate metabolic process [GO:0006002];fructose metabolic process [GO:0006000];gluconeogenesis [GO:0006094];sucrose biosynthetic process [GO:0005986]	cytoplasm [GO:0005737];cytosol [GO:0005829]	fructose 1,6-bisphosphate 1-phosphatase activity [GO:0042132]	cytoplasm [GO:0005737];cytosol [GO:0005829];fructose 1,6-bisphosphate 1-phosphatase activity [GO:0042132];fructose 1,6-bisphosphate metabolic process [GO:0030388];fructose 6-phosphate metabolic process [GO:0006002];fructose metabolic process [GO:0006000];gluconeogenesis [GO:0006094];sucrose biosynthetic process [GO:0005986]	16	4	37.3	5.71	0.000420877	2.1.1.3	major CHO metabolism
+	3.29294	0.992429	at2g05100	C6TD73	Chlorophyll a-b binding protein, chloroplastic	100815789 GLYMA_14G008000	photosynthesis, light harvesting in photosystem I [GO:0009768];protein-chromophore linkage [GO:0018298];response to light stimulus [GO:0009416]	chloroplast envelope [GO:0009941];chloroplast thylakoid membrane [GO:0009535];integral component of membrane [GO:0016021];photosystem I [GO:0009522];photosystem II [GO:0009523];plastoglobule [GO:0010287]	chlorophyll binding [GO:0016168]	chlorophyll binding [GO:0016168];chloroplast envelope [GO:0009941];chloroplast thylakoid membrane [GO:0009535];integral component of membrane [GO:0016021];photosynthesis, light harvesting in photosystem I [GO:0009768];photosystem I [GO:0009522];photosystem II [GO:0009523];plastoglobule [GO:0010287];protein-chromophore linkage [GO:0018298];response to light stimulus [GO:0009416]	53	6	28.7	5.66	0.000509396	1.1.1.1	PS
+	2.69593	0.985651	at2g44270	A0A0R0K1G4	ATP_bind_3 domain-containing protein	GLYMA_04G002200	tRNA thio-modification [GO:0034227];tRNA wobble uridine modification [GO:0002098]		tRNA binding [GO:0000049]	tRNA binding [GO:0000049];tRNA thio-modification [GO:0034227];tRNA wobble uridine modification [GO:0002098]	15	2	26	8.22	0.00201406	35.2	not assigned
+	3.19235	0.983084	at2g24270	I1JGN1	Aldedh domain-containing protein	100780041 GLYMA_02G202500			lactaldehyde dehydrogenase activity [GO:0008911]	lactaldehyde dehydrogenase activity [GO:0008911]	35	11	53.2	7.15	0.000642164	4.1.10	glycolysis
+	1.6879	0.974268	at4g01070	I1JMK7	Uncharacterized protein	100779702 GLYMA_03G104800		intracellular membrane-bounded organelle [GO:0043231]	quercetin 3-O-glucosyltransferase activity [GO:0080043];quercetin 7-O-glucosyltransferase activity [GO:0080044];UDP-glycosyltransferase activity [GO:0008194]	intracellular membrane-bounded organelle [GO:0043231];quercetin 3-O-glucosyltransferase activity [GO:0080043];quercetin 7-O-glucosyltransferase activity [GO:0080044];UDP-glycosyltransferase activity [GO:0008194]	6	2	52.5	6.43	0.0205165	16.8.3	secondary metabolism
+	3.31417	0.967321	at4g05410	A0A368UKK5	Peroxidase (EC 1.11.1.7)	GLYMA_15G129100	hydrogen peroxide catabolic process [GO:0042744];response to oxidative stress [GO:0006979]		heme binding [GO:0020037];metal ion binding [GO:0046872];peroxidase activity [GO:0004601]	heme binding [GO:0020037];hydrogen peroxide catabolic process [GO:0042744];metal ion binding [GO:0046872];peroxidase activity [GO:0004601];response to oxidative stress [GO:0006979]	20	5	57.2	7.69	0.0004851	30.5	signalling
+	2.99649	0.96715	at1g78660	A0A0R0GUI6	Uncharacterized protein (Fragment)	GLYMA_13G267900			omega peptidase activity [GO:0008242]	omega peptidase activity [GO:0008242]	58	11	19.9	8.88	0.00100812	29.5	protein
+	1.36633	0.950439	at2g35110	I1NDC1	Uncharacterized protein	100780997 GLYMA_20G019300	cell migration [GO:0016477];cell morphogenesis [GO:0000902];cell projection assembly [GO:0030031];cortical actin cytoskeleton organization [GO:0030866]	SCAR complex [GO:0031209]		cell migration [GO:0016477];cell morphogenesis [GO:0000902];cell projection assembly [GO:0030031];cortical actin cytoskeleton organization [GO:0030866];SCAR complex [GO:0031209]	5	4	155.5	6.7	0.0430199	31.2	cell
+	1.76092	0.94925	at1g74670	I1KCT2	Uncharacterized protein	GLYMA_06G193800					19	2	11.7	8.54	0.0173414	17.6.3	hormone metabolism
+	3.68643	0.949077	at4g37930	A0A0R4J3Y9	Serine hydroxymethyltransferase (EC 2.1.2.1)	100499634 GLYMA_08G274400	cellular response to tetrahydrofolate [GO:1904482];folic acid metabolic process [GO:0046655];glycine biosynthetic process from serine [GO:0019264];glycine metabolic process [GO:0006544];L-serine catabolic process [GO:0006565];one-carbon metabolic process [GO:0006730];tetrahydrofolate interconversion [GO:0035999];tetrahydrofolate metabolic process [GO:0046653]		amino acid binding [GO:0016597];cobalt ion binding [GO:0050897];glycine hydroxymethyltransferase activity [GO:0004372];pyridoxal phosphate binding [GO:0030170];serine binding [GO:0070905];zinc ion binding [GO:0008270]	amino acid binding [GO:0016597];cellular response to tetrahydrofolate [GO:1904482];cobalt ion binding [GO:0050897];folic acid metabolic process [GO:0046655];glycine biosynthetic process from serine [GO:0019264];glycine hydroxymethyltransferase activity [GO:0004372];glycine metabolic process [GO:0006544];L-serine catabolic process [GO:0006565];one-carbon metabolic process [GO:0006730];pyridoxal ph…	39	13	57.3	8.56	0.000205861	25.1	C1-metabolism
+	2.38966	0.948868	at4g09650	I1MUQ0	Uncharacterized protein	100819224 GLYMA_17G130100	ATP synthesis coupled proton transport [GO:0015986]	membrane [GO:0016020]	proton-transporting ATP synthase activity, rotational mechanism [GO:0046933]	ATP synthesis coupled proton transport [GO:0015986];membrane [GO:0016020];proton-transporting ATP synthase activity, rotational mechanism [GO:0046933]	18	3	27.4	6.4	0.00407701	1.1.4.7	PS
+	1.73548	0.946806	at3g03190	I1LM81	Phi class glutathione S-transferase	100796010 GSTF8 GLYMA_11G212900	glutathione metabolic process [GO:0006749]	cytoplasm [GO:0005737]	glutathione binding [GO:0043295];glutathione transferase activity [GO:0004364]	cytoplasm [GO:0005737];glutathione binding [GO:0043295];glutathione metabolic process [GO:0006749];glutathione transferase activity [GO:0004364]	31	4	24.2	6.73	0.0183872	26.9	misc
+	4.53904	0.943109	at1g73325	C6SYK2	Uncharacterized protein				endopeptidase inhibitor activity [GO:0004866]	endopeptidase inhibitor activity [GO:0004866]	23	3	22.4	5.07	2.89038e-05	20.1.7.6.1	stress
+	4.03869	0.929542	at4g04640	I1MFH3	Uncharacterized protein	GLYMA_15G107900	ATP biosynthetic process [GO:0006754];ATP synthesis coupled proton transport [GO:0015986]	chloroplast thylakoid membrane [GO:0009535];mitochondrial proton-transporting ATP synthase complex, catalytic core F(1) [GO:0000275]	proton-transporting ATP synthase activity, rotational mechanism [GO:0046933]	ATP biosynthetic process [GO:0006754];ATP synthesis coupled proton transport [GO:0015986];chloroplast thylakoid membrane [GO:0009535];mitochondrial proton-transporting ATP synthase complex, catalytic core F(1) [GO:0000275];proton-transporting ATP synthase activity, rotational mechanism [GO:0046933]	22	5	41.3	7.03	9.1477e-05	1.1.4.4	PS
+	5.22603	0.92524	atcg00120	Q2PMS8	ATP synthase subunit alpha, chloroplastic (EC 7.1.2.2) (ATP synthase F1 sector subunit alpha) (F-ATPase subunit alpha)	atpA	ATP synthesis coupled proton transport [GO:0015986];defense response to bacterium [GO:0042742];response to cold [GO:0009409]	chloroplast thylakoid membrane [GO:0009535];mitochondrion [GO:0005739];plastoglobule [GO:0010287];proton-transporting ATP synthase complex, catalytic core F(1) [GO:0045261];stromule [GO:0010319];thylakoid lumen [GO:0031977]	ATP binding [GO:0005524];proton-transporting ATP synthase activity, rotational mechanism [GO:0046933];zinc ion binding [GO:0008270]	ATP binding [GO:0005524];ATP synthesis coupled proton transport [GO:0015986];chloroplast thylakoid membrane [GO:0009535];defense response to bacterium [GO:0042742];mitochondrion [GO:0005739];plastoglobule [GO:0010287];proton-transporting ATP synthase activity, rotational mechanism [GO:0046933];proton-transporting ATP synthase complex, catalytic core F(1) [GO:0045261];response to cold [GO:0009409]…	41	15	55.7	5.21	5.94257e-06	1.1.4.1	PS
+	3.51933	0.925034	at3g08940	I1J7A8	Chlorophyll a-b binding protein, chloroplastic	100785180 GLYMA_01G115900	photosynthesis, light harvesting in photosystem I [GO:0009768];protein-chromophore linkage [GO:0018298];response to light stimulus [GO:0009416]	chloroplast envelope [GO:0009941];chloroplast thylakoid membrane [GO:0009535];integral component of membrane [GO:0016021];photosystem I [GO:0009522];photosystem II [GO:0009523];plastoglobule [GO:0010287]	chlorophyll binding [GO:0016168]	chlorophyll binding [GO:0016168];chloroplast envelope [GO:0009941];chloroplast thylakoid membrane [GO:0009535];integral component of membrane [GO:0016021];photosynthesis, light harvesting in photosystem I [GO:0009768];photosystem I [GO:0009522];photosystem II [GO:0009523];plastoglobule [GO:0010287];protein-chromophore linkage [GO:0018298];response to light stimulus [GO:0009416]	28	4	31.3	6.14	0.000302461	1.1.1.1	PS
+	3.86125	0.921872	at1g72160	I1KBS7	Uncharacterized protein	100786707 GLYMA_06G160200					29	11	62.5	4.86	0.000137641	34.99	transport
+	2.74584	0.91819	at1g55020	K7KYV6	Lipoxygenase (EC 1.13.11.-)	GLYMA_07G006700	oxylipin biosynthetic process [GO:0031408]		metal ion binding [GO:0046872];oxidoreductase activity, acting on single donors with incorporation of molecular oxygen, incorporation of two atoms of oxygen [GO:0016702]	metal ion binding [GO:0046872];oxidoreductase activity, acting on single donors with incorporation of molecular oxygen, incorporation of two atoms of oxygen [GO:0016702];oxylipin biosynthetic process [GO:0031408]	29	12	63.9	6.37	0.0017954	17.7.1.2	hormone metabolism
+	1.36583	0.909861	at2g24520	I1M9S1	Plasma membrane ATPase (EC 7.1.2.1)	100791692 GLYMA_14G134100	proton export across plasma membrane [GO:0120029];proton transmembrane transport [GO:1902600];regulation of intracellular pH [GO:0051453]	integral component of membrane [GO:0016021];plasma membrane [GO:0005886]	ATP binding [GO:0005524];proton-exporting ATPase activity, phosphorylative mechanism [GO:0008553]	ATP binding [GO:0005524];integral component of membrane [GO:0016021];plasma membrane [GO:0005886];proton export across plasma membrane [GO:0120029];proton transmembrane transport [GO:1902600];proton-exporting ATPase activity, phosphorylative mechanism [GO:0008553];regulation of intracellular pH [GO:0051453]	36	26	104.6	7.21	0.0430696	34.1	transport
+	2.45064	0.907854	at3g06510	Q1M320	Putative beta-glycosidase	sfr2 732645 GLYMA_17G037100	carbohydrate metabolic process [GO:0005975]	integral component of membrane [GO:0016021]	hydrolase activity, hydrolyzing O-glycosyl compounds [GO:0004553]	carbohydrate metabolic process [GO:0005975];hydrolase activity, hydrolyzing O-glycosyl compounds [GO:0004553];integral component of membrane [GO:0016021]	5	2	72.5	7.18	0.00354291	26.3	misc
+	3.09427	0.906795	at3g55330	I1N528	PsbP domain-containing protein	100305918 GLYMA_18G286500	photosynthesis [GO:0015979]	extrinsic component of membrane [GO:0019898];photosystem II oxygen evolving complex [GO:0009654]	calcium ion binding [GO:0005509]	calcium ion binding [GO:0005509];extrinsic component of membrane [GO:0019898];photosynthesis [GO:0015979];photosystem II oxygen evolving complex [GO:0009654]	20	3	26.7	9.38	0.000804886	1.1.1.2	PS
+	2.57615	0.904714	at5g23060	C6TEH0	Rhodanese domain-containing protein	100813363 GLYMA_17G084300					10	2	41.8	9.39	0.00265371	35.2	not assigned
+	2.79014	0.894363	at1g29670	A0A368UGZ7	Lipase_GDSL domain-containing protein	GLYMA_15G089300			hydrolase activity, acting on ester bonds [GO:0016788]	hydrolase activity, acting on ester bonds [GO:0016788]	22	5	39.9	9.06	0.00162127	26.28	misc
+	2.45859	0.890696	at1g24020	I1MRM5	Bet_v_1 domain-containing protein	GLYMA_17G030100	abscisic acid-activated signaling pathway [GO:0009738];defense response [GO:0006952];regulation of protein serine/threonine phosphatase activity [GO:0080163];response to biotic stimulus [GO:0009607]	cytoplasm [GO:0005737];nucleus [GO:0005634]	abscisic acid binding [GO:0010427];protein phosphatase inhibitor activity [GO:0004864];signaling receptor activity [GO:0038023]	abscisic acid binding [GO:0010427];abscisic acid-activated signaling pathway [GO:0009738];cytoplasm [GO:0005737];defense response [GO:0006952];nucleus [GO:0005634];protein phosphatase inhibitor activity [GO:0004864];regulation of protein serine/threonine phosphatase activity [GO:0080163];response to biotic stimulus [GO:0009607];signaling receptor activity [GO:0038023]	63	6	17.1	5.07	0.00347863	20.2.99	stress
+	4.13465	0.883489	at5g58330	K7N4G1	Uncharacterized protein	GLYMA_20G192200	carbohydrate metabolic process [GO:0005975];malate metabolic process [GO:0006108];NADH metabolic process [GO:0006734];oxaloacetate metabolic process [GO:0006107];tricarboxylic acid cycle [GO:0006099]		L-malate dehydrogenase activity [GO:0030060];malate dehydrogenase (NADP+) activity [GO:0046554]	carbohydrate metabolic process [GO:0005975];L-malate dehydrogenase activity [GO:0030060];malate dehydrogenase (NADP+) activity [GO:0046554];malate metabolic process [GO:0006108];NADH metabolic process [GO:0006734];oxaloacetate metabolic process [GO:0006107];tricarboxylic acid cycle [GO:0006099]	26	7	46.6	6.79	7.33418e-05	8.2.9	TCA / org
+	2.56012	0.881407	at1g06680	I1N123	PsbP domain-containing protein	GLYMA_18G114900	photosynthesis [GO:0015979]	extrinsic component of membrane [GO:0019898];photosystem II oxygen evolving complex [GO:0009654]	calcium ion binding [GO:0005509]	calcium ion binding [GO:0005509];extrinsic component of membrane [GO:0019898];photosynthesis [GO:0015979];photosystem II oxygen evolving complex [GO:0009654]	15	3	28.4	7.87	0.0027535	1.1.1.2	PS
+	2.82919	0.880825	at5g05340	A0A0R0GIU4	Peroxidase (EC 1.11.1.7)	100793973 GLYMA_14G053700	hydrogen peroxide catabolic process [GO:0042744];response to oxidative stress [GO:0006979]	extracellular region [GO:0005576]	heme binding [GO:0020037];metal ion binding [GO:0046872];peroxidase activity [GO:0004601]	extracellular region [GO:0005576];heme binding [GO:0020037];hydrogen peroxide catabolic process [GO:0042744];metal ion binding [GO:0046872];peroxidase activity [GO:0004601];response to oxidative stress [GO:0006979]	28	6	35.2	7.83	0.00148187	26.12	misc
+	4.69949	0.875892	at3g26380	I1LNG3	Alpha-galactosidase (EC 3.2.1.22) (Melibiase)	100777954 GLYMA_11G243600	carbohydrate metabolic process [GO:0005975]		raffinose alpha-galactosidase activity [GO:0052692]	carbohydrate metabolic process [GO:0005975];raffinose alpha-galactosidase activity [GO:0052692]	15	4	61.2	6.43	1.99762e-05	3.8.2	minor CHO metabolism
+	3.81699	0.873595	at3g14067	I1KHC9	Uncharacterized protein	GLYMA_07G040100			serine-type endopeptidase activity [GO:0004252]	serine-type endopeptidase activity [GO:0004252]	41	17	81.7	6.58	0.000152409	29.5.1	protein
+	3.40871	0.871266	at3g56240	C6SVX9	HMA domain-containing protein	100305622 GLYMA_10G112000	metal ion transport [GO:0030001]		metal ion binding [GO:0046872]	metal ion binding [GO:0046872];metal ion transport [GO:0030001]	72	4	13.6	4.7	0.000390205	15.2	metal handling
+	2.27197	0.869701	at1g48480	A0A0R0LAT1	Protein kinase domain-containing protein	GLYMA_02G244400		integral component of membrane [GO:0016021]	ATP binding [GO:0005524];protein kinase activity [GO:0004672]	ATP binding [GO:0005524];integral component of membrane [GO:0016021];protein kinase activity [GO:0004672]	5	3	66.4	7.5	0.00534599	30.2.3	signalling
+	1.90363	0.867757	at2g26250	I1K8I9	3-ketoacyl-CoA synthase (EC 2.3.1.-)	100818799 GLYMA_06G058500	fatty acid biosynthetic process [GO:0006633]	integral component of membrane [GO:0016021]	transferase activity, transferring acyl groups other than amino-acyl groups [GO:0016747]	fatty acid biosynthetic process [GO:0006633];integral component of membrane [GO:0016021];transferase activity, transferring acyl groups other than amino-acyl groups [GO:0016747]	5	2	60.7	9.13	0.0124846	16.1	secondary metabolism
+	2.96571	0.863913	at4g38970	I1LPX6	Fructose-bisphosphate aldolase (EC 4.1.2.13)	GLYMA_12G037400	fructose 1,6-bisphosphate metabolic process [GO:0030388];glycolytic process [GO:0006096]	cytosol [GO:0005829]	fructose-bisphosphate aldolase activity [GO:0004332]	cytosol [GO:0005829];fructose 1,6-bisphosphate metabolic process [GO:0030388];fructose-bisphosphate aldolase activity [GO:0004332];glycolytic process [GO:0006096]	43	12	42.8	7.33	0.00108214	1.3.6	PS
+	2.28658	0.862791	at2g39730	D4N5G0	Alpha-form rubisco activase	RCAalpha 100806240 GLYMA_02G249600		chloroplast stroma [GO:0009570];thylakoid [GO:0009579]	ATP binding [GO:0005524];ribulose-1,5-bisphosphate carboxylase/oxygenase activator activity [GO:0046863]	ATP binding [GO:0005524];chloroplast stroma [GO:0009570];ribulose-1,5-bisphosphate carboxylase/oxygenase activator activity [GO:0046863];thylakoid [GO:0009579]	47	13	52.2	6.25	0.00516919	1.3.13	PS
+	4.04959	0.859888	at5g54160	I1L776	Uncharacterized protein	GLYMA_09G281900	aromatic compound biosynthetic process [GO:0019438]	cytosol [GO:0005829]	O-methyltransferase activity [GO:0008171];protein dimerization activity [GO:0046983];S-adenosylmethionine-dependent methyltransferase activity [GO:0008757]	aromatic compound biosynthetic process [GO:0019438];cytosol [GO:0005829];O-methyltransferase activity [GO:0008171];protein dimerization activity [GO:0046983];S-adenosylmethionine-dependent methyltransferase activity [GO:0008757]	38	6	39.9	5.29	8.92087e-05	16.2.1.9	secondary metabolism
+	3.20111	0.857547	at5g13870	C6TMX0	Xyloglucan endotransglucosylase/hydrolase (EC 2.4.1.207)	100779122 GLYMA_16G045100	cell wall biogenesis [GO:0042546];cell wall organization [GO:0071555];xyloglucan metabolic process [GO:0010411]	apoplast [GO:0048046];cell wall [GO:0005618]	hydrolase activity, hydrolyzing O-glycosyl compounds [GO:0004553];xyloglucan:xyloglucosyl transferase activity [GO:0016762]	apoplast [GO:0048046];cell wall [GO:0005618];cell wall biogenesis [GO:0042546];cell wall organization [GO:0071555];hydrolase activity, hydrolyzing O-glycosyl compounds [GO:0004553];xyloglucan metabolic process [GO:0010411];xyloglucan:xyloglucosyl transferase activity [GO:0016762]	25	6	34.4	8.95	0.00062934	10.7	cell wall
+	2.60083	0.853864	at5g61410	K7MKX6	Ribulose-phosphate 3-epimerase (EC 5.1.3.1)	100817791 GLYMA_17G101700	carbohydrate metabolic process [GO:0005975];pentose-phosphate shunt [GO:0006098]		metal ion binding [GO:0046872];ribulose-phosphate 3-epimerase activity [GO:0004750]	carbohydrate metabolic process [GO:0005975];metal ion binding [GO:0046872];pentose-phosphate shunt [GO:0006098];ribulose-phosphate 3-epimerase activity [GO:0004750]	26	3	29.2	7.5	0.00250707	1.3.11	PS
+	3.83312	0.853215	at4g10340	C6TCH6	Chlorophyll a-b binding protein, chloroplastic		photosynthesis, light harvesting [GO:0009765];protein-chromophore linkage [GO:0018298]	chloroplast thylakoid membrane [GO:0009535];integral component of membrane [GO:0016021];photosystem I [GO:0009522];photosystem II [GO:0009523]	chlorophyll binding [GO:0016168]	chlorophyll binding [GO:0016168];chloroplast thylakoid membrane [GO:0009535];integral component of membrane [GO:0016021];photosynthesis, light harvesting [GO:0009765];photosystem I [GO:0009522];photosystem II [GO:0009523];protein-chromophore linkage [GO:0018298]	32	6	30.9	6.8	0.000146852	1.1.1.1	PS
+	4.20905	0.844185	at2g48150	I1N9F5	Glutathione peroxidase	GLYMA_19G154100	response to oxidative stress [GO:0006979]		glutathione peroxidase activity [GO:0004602]	glutathione peroxidase activity [GO:0004602];response to oxidative stress [GO:0006979]	27	3	18.7	9.23	6.17948e-05	21.2.2	redox
+	3.32448	0.840552	at4g25080	I1K6T6	Mg-por_mtran_C domain-containing protein	100817017 GLYMA_05G200500	chlorophyll biosynthetic process [GO:0015995]		magnesium protoporphyrin IX methyltransferase activity [GO:0046406]	chlorophyll biosynthetic process [GO:0015995];magnesium protoporphyrin IX methyltransferase activity [GO:0046406]	14	4	35.1	7.49	0.000473718	19.11	tetrapyrrole synthesis
+	3.10981	0.837841	at1g76020	C6T172	Thioredoxin-like_fold domain-containing protein	100500267 GLYMA_04G021400					43	6	26.7	9.01	0.000776581	35.2	not assigned
+	1.64252	0.836187	at3g08510	Q43443	Phosphoinositide phospholipase C (EC 3.1.4.11)	547864 GLYMA_14G059200	inositol trisphosphate biosynthetic process [GO:0032959];lipid catabolic process [GO:0016042];phosphatidylinositol-mediated signaling [GO:0048015];release of sequestered calcium ion into cytosol [GO:0051209]	cell [GO:0005623]	phosphatidylinositol phospholipase C activity [GO:0004435]	cell [GO:0005623];inositol trisphosphate biosynthetic process [GO:0032959];lipid catabolic process [GO:0016042];phosphatidylinositol phospholipase C activity [GO:0004435];phosphatidylinositol-mediated signaling [GO:0048015];release of sequestered calcium ion into cytosol [GO:0051209]	22	9	68.7	6.11	0.022776	30.4.4	signalling
+	2.5567	0.836012	at5g23120	I1LPJ4	PSII_BNR domain-containing protein	100805606 GLYMA_12G026900					6	2	43.3	7.4	0.00277527	29.8	protein
+	1.34516	0.833255	at1g75280	K7LNG2	NmrA domain-containing protein	100780246 GLYMA_11G070200		integral component of membrane [GO:0016021]		integral component of membrane [GO:0016021]	23	6	41.8	8.21	0.0451693	16.8.5	secondary metabolism
+	3.44273	0.833107	at5g28050	A0A0R0IBM9	CMP/dCMP-type deaminase domain-containing protein	GLYMA_09G080100	purine nucleoside catabolic process [GO:0006152]		guanosine deaminase activity [GO:0047974];zinc ion binding [GO:0008270]	guanosine deaminase activity [GO:0047974];purine nucleoside catabolic process [GO:0006152];zinc ion binding [GO:0008270]	53	7	20.7	5.86	0.000360804	23.2	nucleotide metabolism
+	1.92194	0.832255	at2g17290	I1JJW5	Uncharacterized protein	100812316 GLYMA_02G311800	abscisic acid-activated signaling pathway [GO:0009738];intracellular signal transduction [GO:0035556];peptidyl-serine phosphorylation [GO:0018105];protein autophosphorylation [GO:0046777]	cytoplasm [GO:0005737];nucleus [GO:0005634]	ATP binding [GO:0005524];calcium ion binding [GO:0005509];calcium-dependent protein serine/threonine kinase activity [GO:0009931];calmodulin binding [GO:0005516];calmodulin-dependent protein kinase activity [GO:0004683]	abscisic acid-activated signaling pathway [GO:0009738];ATP binding [GO:0005524];calcium ion binding [GO:0005509];calcium-dependent protein serine/threonine kinase activity [GO:0009931];calmodulin binding [GO:0005516];calmodulin-dependent protein kinase activity [GO:0004683];cytoplasm [GO:0005737];intracellular signal transduction [GO:0035556];nucleus [GO:0005634];peptidyl-serine phosphorylation […	10	3	61.5	5.83	0.0119692	30.3	signalling
+	4.16452	0.826674	at1g12240	I1K0L4	Uncharacterized protein	100788844 GLYMA_05G056300	carbohydrate metabolic process [GO:0005975]	integral component of membrane [GO:0016021]	sucrose alpha-glucosidase activity [GO:0004575]	carbohydrate metabolic process [GO:0005975];integral component of membrane [GO:0016021];sucrose alpha-glucosidase activity [GO:0004575]	37	18	71.7	6	6.84674e-05	2.2.1.3.3	major CHO metabolism
+	1.63948	0.825159	at2g22590	K7MF05	Uncharacterized protein	GLYMA_16G033300		intracellular membrane-bounded organelle [GO:0043231]	quercetin 3-O-glucosyltransferase activity [GO:0080043];quercetin 7-O-glucosyltransferase activity [GO:0080044];UDP-glycosyltransferase activity [GO:0008194]	intracellular membrane-bounded organelle [GO:0043231];quercetin 3-O-glucosyltransferase activity [GO:0080043];quercetin 7-O-glucosyltransferase activity [GO:0080044];UDP-glycosyltransferase activity [GO:0008194]	13	4	88.7	6.39	0.0229361	16.8.1	secondary metabolism
+	5.53834	0.824854	at4g30920	I1MT23	CYTOSOL_AP domain-containing protein	100797187 GLYMA_17G073800		cytoplasm [GO:0005737]	aminopeptidase activity [GO:0004177];manganese ion binding [GO:0030145];metalloexopeptidase activity [GO:0008235]	aminopeptidase activity [GO:0004177];cytoplasm [GO:0005737];manganese ion binding [GO:0030145];metalloexopeptidase activity [GO:0008235]	60	24	59.8	7.14	2.8951e-06	29.5	protein
+	2.79533	0.822998	at4g36250	I1JCK5	Aldehyde dehydrogenase	100809812 GLYMA_02G051500	cellular aldehyde metabolic process [GO:0006081]		3-chloroallyl aldehyde dehydrogenase activity [GO:0004028]	3-chloroallyl aldehyde dehydrogenase activity [GO:0004028];cellular aldehyde metabolic process [GO:0006081]	6	2	54.1	7.68	0.00160204	5.1	fermentation
+	3.3405	0.821493	at5g18280	A0A368UGT8	Uncharacterized protein	GLYMA_16G043500			hydrolase activity [GO:0016787]	hydrolase activity [GO:0016787]	42	10	50.4	5.14	0.000456562	23.2	nucleotide metabolism
+	2.67676	0.821305	atcg00130	Q2PMS9	ATP synthase subunit b, chloroplastic (ATP synthase F(0) sector subunit b) (ATPase subunit I)	atpF	ATP synthesis coupled proton transport [GO:0015986]	chloroplast thylakoid membrane [GO:0009535];integral component of membrane [GO:0016021];proton-transporting ATP synthase complex, coupling factor F(o) [GO:0045263]	ATP binding [GO:0005524];proton-transporting ATP synthase activity, rotational mechanism [GO:0046933]	ATP binding [GO:0005524];ATP synthesis coupled proton transport [GO:0015986];chloroplast thylakoid membrane [GO:0009535];integral component of membrane [GO:0016021];proton-transporting ATP synthase activity, rotational mechanism [GO:0046933];proton-transporting ATP synthase complex, coupling factor F(o) [GO:0045263]	28	5	21.1	8.43	0.00210494	1.1.4.8	PS
+	3.64762	0.818985	at5g64260	I1MDX7	Uncharacterized protein	100788174 GLYMA_15G054600					19	4	31.9	8.15	0.000225104	30.1.1	signalling
+	3.9281	0.818465	at2g34460	I1K335	NAD(P)-bd_dom domain-containing protein	100792523 GLYMA_05G129900		integral component of membrane [GO:0016021]		integral component of membrane [GO:0016021]	28	5	27.3	6.28	0.000118004	35.1	not assigned
+	3.66834	0.812324	at5g59540	A0A0R0IWY8	Uncharacterized protein	GLYMA_08G351900			oxidoreductase activity [GO:0016491]	oxidoreductase activity [GO:0016491]	6	3	75.1	6.1	0.000214617	17.5.1	hormone metabolism
+	2.50766	0.806075	at4g08870	A0A368UIC9	Uncharacterized protein	GLYMA_03G028000			metal ion binding [GO:0046872]	metal ion binding [GO:0046872]	51	13	38.7	6.47	0.00310701	13.2.2.3	amino acid metabolism
+	3.49565	0.793716	at5g54270	C6T868	Chlorophyll a-b binding protein, chloroplastic	100790960 GLYMA_13G282000	photosynthesis, light harvesting in photosystem I [GO:0009768];protein-chromophore linkage [GO:0018298];response to light stimulus [GO:0009416]	chloroplast envelope [GO:0009941];chloroplast thylakoid membrane [GO:0009535];integral component of membrane [GO:0016021];photosystem I [GO:0009522];photosystem II [GO:0009523];plastoglobule [GO:0010287]	chlorophyll binding [GO:0016168]	chlorophyll binding [GO:0016168];chloroplast envelope [GO:0009941];chloroplast thylakoid membrane [GO:0009535];integral component of membrane [GO:0016021];photosynthesis, light harvesting in photosystem I [GO:0009768];photosystem I [GO:0009522];photosystem II [GO:0009523];plastoglobule [GO:0010287];protein-chromophore linkage [GO:0018298];response to light stimulus [GO:0009416]	37	5	28.7	5.27	0.00031941	1.1.1.1	PS
+	2.17669	0.787623	at1g29930	C6TLM4	Chlorophyll a-b binding protein, chloroplastic	547862 GLYMA_05G128000	photosynthesis, light harvesting in photosystem I [GO:0009768];protein-chromophore linkage [GO:0018298];response to light stimulus [GO:0009416]	chloroplast thylakoid membrane [GO:0009535];integral component of membrane [GO:0016021];photosystem I [GO:0009522];photosystem II [GO:0009523]	chlorophyll binding [GO:0016168]	chlorophyll binding [GO:0016168];chloroplast thylakoid membrane [GO:0009535];integral component of membrane [GO:0016021];photosynthesis, light harvesting in photosystem I [GO:0009768];photosystem I [GO:0009522];photosystem II [GO:0009523];protein-chromophore linkage [GO:0018298];response to light stimulus [GO:0009416]	53	6	27.9	5.43	0.00665754	1.1.1.1	PS
+	2.2586	0.785425	at1g72160	C6TJ77	Uncharacterized protein						22	7	48.9	5.44	0.00551319	34.99	transport
+	1.40764	0.78509	at3g49870	A0A0R0HC62	Uncharacterized protein	GLYMA_11G047400		vacuolar membrane [GO:0005774]	GTP binding [GO:0005525]	GTP binding [GO:0005525];vacuolar membrane [GO:0005774]	25	3	20.4	8.43	0.0391168	29.3.4.99	protein
+	1.44288	0.783806	at2g28900	I1M4W7	Uncharacterized protein	GLYMA_13G336100	protein import into chloroplast stroma [GO:0045037]	chloroplast [GO:0009507];chloroplast outer membrane [GO:0009707]	amino acid transmembrane transporter activity [GO:0015171]	amino acid transmembrane transporter activity [GO:0015171];chloroplast [GO:0009507];chloroplast outer membrane [GO:0009707];protein import into chloroplast stroma [GO:0045037]	24	2	15.3	8.63	0.0360681	29.3.2	protein
+	3.20912	0.782159	at5g13500	I1MIQ4	Uncharacterized protein	100787652 GLYMA_15G234500					17	3	41.3	7.97	0.00061785	35.2	not assigned
+	3.10863	0.777064	at4g39230	I1K7Q8	NmrA domain-containing protein	100813308 GLYMA_06G030900					56	10	34.2	6.06	0.000778698	16.8.5	secondary metabolism
+	1.4978	0.776078	at4g37930	C6ZJZ0	Serine hydroxymethyltransferase (EC 2.1.2.1)	100499635 GLYMA_18G150000	cellular response to tetrahydrofolate [GO:1904482];folic acid metabolic process [GO:0046655];glycine biosynthetic process from serine [GO:0019264];glycine metabolic process [GO:0006544];L-serine catabolic process [GO:0006565];one-carbon metabolic process [GO:0006730];tetrahydrofolate interconversion [GO:0035999];tetrahydrofolate metabolic process [GO:0046653]		amino acid binding [GO:0016597];cobalt ion binding [GO:0050897];glycine hydroxymethyltransferase activity [GO:0004372];methyltransferase activity [GO:0008168];pyridoxal phosphate binding [GO:0030170];serine binding [GO:0070905];zinc ion binding [GO:0008270]	amino acid binding [GO:0016597];cellular response to tetrahydrofolate [GO:1904482];cobalt ion binding [GO:0050897];folic acid metabolic process [GO:0046655];glycine biosynthetic process from serine [GO:0019264];glycine hydroxymethyltransferase activity [GO:0004372];glycine metabolic process [GO:0006544];L-serine catabolic process [GO:0006565];methyltransferase activity [GO:0008168];one-carbon met…	39	13	57.3	8.79	0.0317833	25.1	C1-metabolism
+	3.59961	0.773687	at1g55020	B3TDK9	Lipoxygenase (EC 1.13.11.-)	100803358 GLYMA_15G026400	oxylipin biosynthetic process [GO:0031408]		metal ion binding [GO:0046872];oxidoreductase activity, acting on single donors with incorporation of molecular oxygen, incorporation of two atoms of oxygen [GO:0016702]	metal ion binding [GO:0046872];oxidoreductase activity, acting on single donors with incorporation of molecular oxygen, incorporation of two atoms of oxygen [GO:0016702];oxylipin biosynthetic process [GO:0031408]	59	46	96.3	6.81	0.000251417	17.7.1.2	hormone metabolism
+	1.64577	0.773467	at4g36750	I1LJG3	Flavodoxin-like domain-containing protein	100803804 GLYMA_11G120200	oxidation-reduction process [GO:0055114]		FMN binding [GO:0010181];NAD(P)H dehydrogenase (quinone) activity [GO:0003955]	FMN binding [GO:0010181];NAD(P)H dehydrogenase (quinone) activity [GO:0003955];oxidation-reduction process [GO:0055114]	18	3	27.3	6	0.0226064	11.8	lipid metabolism
+	3.5197	0.770813	at1g70580	A8IKE5	Alanine aminotransferase 2	AlaAT2	biosynthetic process [GO:0009058]		pyridoxal phosphate binding [GO:0030170];transaminase activity [GO:0008483]	biosynthetic process [GO:0009058];pyridoxal phosphate binding [GO:0030170];transaminase activity [GO:0008483]	45	13	53.5	5.58	0.000302206	1.2.3	PS
+	2.01909	0.769305	not known	K7L5K1	Uncharacterized protein	100775548 GLYMA_08G085200					7	2	35.9	8.21	0.00957004	not known	not known
+	4.42431	0.768875	at1g42970	I1K7A9	Glyceraldehyde-3-phosphate dehydrogenase (EC 1.2.1.-)	GLYMA_06G015900	glucose metabolic process [GO:0006006]		NAD binding [GO:0051287];NADP binding [GO:0050661];oxidoreductase activity, acting on the aldehyde or oxo group of donors, NAD or NADP as acceptor [GO:0016620]	glucose metabolic process [GO:0006006];NAD binding [GO:0051287];NADP binding [GO:0050661];oxidoreductase activity, acting on the aldehyde or oxo group of donors, NAD or NADP as acceptor [GO:0016620]	41	14	48.3	7.2	3.76437e-05	1.3.4	PS
+	3.35382	0.766623	at4g10340	A0A0R0FSY2	Chlorophyll a-b binding protein, chloroplastic	100789786 GLYMA_16G205200	photosynthesis, light harvesting in photosystem I [GO:0009768];protein-chromophore linkage [GO:0018298];response to light stimulus [GO:0009416]	chloroplast thylakoid membrane [GO:0009535];integral component of membrane [GO:0016021];photosystem I [GO:0009522];photosystem II [GO:0009523];plastoglobule [GO:0010287]	chlorophyll binding [GO:0016168]	chlorophyll binding [GO:0016168];chloroplast thylakoid membrane [GO:0009535];integral component of membrane [GO:0016021];photosynthesis, light harvesting in photosystem I [GO:0009768];photosystem I [GO:0009522];photosystem II [GO:0009523];plastoglobule [GO:0010287];protein-chromophore linkage [GO:0018298];response to light stimulus [GO:0009416]	35	6	30.7	6	0.000442769	1.1.1.1	PS
+	3.66852	0.763688	at2g30950	I1KRI0	AAA domain-containing protein	100816354 GLYMA_08G086600	photoinhibition [GO:0010205];photosystem II repair [GO:0010206];proteolysis [GO:0006508];PSII associated light-harvesting complex II catabolic process [GO:0010304];thylakoid membrane organization [GO:0010027]	chloroplast envelope [GO:0009941];chloroplast thylakoid membrane [GO:0009535];integral component of membrane [GO:0016021]	ATP binding [GO:0005524];ATP-dependent peptidase activity [GO:0004176];metalloendopeptidase activity [GO:0004222];zinc ion binding [GO:0008270]	ATP binding [GO:0005524];ATP-dependent peptidase activity [GO:0004176];chloroplast envelope [GO:0009941];chloroplast thylakoid membrane [GO:0009535];integral component of membrane [GO:0016021];metalloendopeptidase activity [GO:0004222];photoinhibition [GO:0010205];photosystem II repair [GO:0010206];proteolysis [GO:0006508];PSII associated light-harvesting complex II catabolic process [GO:0010304]…	28	12	74.9	5.96	0.000214525	29.5.7	protein
+	1.64115	0.76004	at1g12900	I1ML66	Glyceraldehyde-3-phosphate dehydrogenase (EC 1.2.1.-)	GLYMA_16G044900	glucose metabolic process [GO:0006006]	apoplast [GO:0048046];chloroplast [GO:0009507]	glyceraldehyde-3-phosphate dehydrogenase (NAD+) (phosphorylating) activity [GO:0004365];NAD binding [GO:0051287];NADP binding [GO:0050661]	apoplast [GO:0048046];chloroplast [GO:0009507];glucose metabolic process [GO:0006006];glyceraldehyde-3-phosphate dehydrogenase (NAD+) (phosphorylating) activity [GO:0004365];NAD binding [GO:0051287];NADP binding [GO:0050661]	45	12	43.2	7.75	0.0228479	1.3.4	PS
+	2.92071	0.758899	at1g78660	C6TEN8	Uncharacterized protein (Fragment)				omega peptidase activity [GO:0008242]	omega peptidase activity [GO:0008242]	54	9	26.9	5.76	0.00120029	29.5	protein
+	4.37857	0.757002	at2g38380	C6TB83	Peroxidase (EC 1.11.1.7)		hydrogen peroxide catabolic process [GO:0042744];response to oxidative stress [GO:0006979]	extracellular region [GO:0005576]	heme binding [GO:0020037];metal ion binding [GO:0046872];peroxidase activity [GO:0004601]	extracellular region [GO:0005576];heme binding [GO:0020037];hydrogen peroxide catabolic process [GO:0042744];metal ion binding [GO:0046872];peroxidase activity [GO:0004601];response to oxidative stress [GO:0006979]	42	9	38.6	6.23	4.1824e-05	26.12	misc
+	1.39224	0.752508	at5g33370	I1JRU5	Lipase_GDSL domain-containing protein	100813414 GLYMA_03G252700			hydrolase activity, acting on ester bonds [GO:0016788]	hydrolase activity, acting on ester bonds [GO:0016788]	25	5	40.4	5.74	0.0405287	26.28	misc
+	2.2237	0.752496	at3g22890	I1LDY8	Uncharacterized protein	GLYMA_10G242600	sulfate assimilation [GO:0000103]		adenylylsulfate kinase activity [GO:0004020];sulfate adenylyltransferase (ATP) activity [GO:0004781]	adenylylsulfate kinase activity [GO:0004020];sulfate adenylyltransferase (ATP) activity [GO:0004781];sulfate assimilation [GO:0000103]	23	6	52.1	7.8	0.00597446	14.1	S-assimilation
+	3.26945	0.751817	at2g44480	A0A0R0GFB2	Uncharacterized protein	100783037 GLYMA_15G271000	carbohydrate metabolic process [GO:0005975]		beta-glucosidase activity [GO:0008422]	beta-glucosidase activity [GO:0008422];carbohydrate metabolic process [GO:0005975]	54	19	57.5	8.87	0.000537714	26.3	misc
+	2.1086	0.7517	at2g22590	I1N1U5	Glycosyltransferase (EC 2.4.1.-)	100793699 GLYMA_18G148200		intracellular membrane-bounded organelle [GO:0043231]	quercetin 3-O-glucosyltransferase activity [GO:0080043];quercetin 7-O-glucosyltransferase activity [GO:0080044];UDP-glycosyltransferase activity [GO:0008194]	intracellular membrane-bounded organelle [GO:0043231];quercetin 3-O-glucosyltransferase activity [GO:0080043];quercetin 7-O-glucosyltransferase activity [GO:0080044];UDP-glycosyltransferase activity [GO:0008194]	15	6	53.3	5.6	0.00778751	16.8.1	secondary metabolism
+	2.82024	0.749193	at5g15870	Q9FST0	Beta-glucan binding protein	GBP			glucan endo-1,3-beta-glucanase activity, C-3 substituted reducing group [GO:0052861]	glucan endo-1,3-beta-glucanase activity, C-3 substituted reducing group [GO:0052861]	26	9	74.6	5.5	0.00151272	20.1	stress
+	1.48023	0.747455	at2g06050	I1MSB3	Oxidored_FMN domain-containing protein	100803581 GLYMA_17G050000	jasmonic acid biosynthetic process [GO:0009695]	peroxisome [GO:0005777]	12-oxophytodienoate reductase activity [GO:0016629];FMN binding [GO:0010181];oxidoreductase activity [GO:0016491]	12-oxophytodienoate reductase activity [GO:0016629];FMN binding [GO:0010181];jasmonic acid biosynthetic process [GO:0009695];oxidoreductase activity [GO:0016491];peroxisome [GO:0005777]	43	11	44.2	8.13	0.0330956	17.7.1.5	hormone metabolism
+	4.88693	0.743482	at4g12420	I1MUX7	Uncharacterized protein	100798971 GLYMA_17G138300		anchored component of plasma membrane [GO:0046658];plasma membrane [GO:0005886]	copper ion binding [GO:0005507];oxidoreductase activity [GO:0016491]	anchored component of plasma membrane [GO:0046658];copper ion binding [GO:0005507];oxidoreductase activity [GO:0016491];plasma membrane [GO:0005886]	20	8	66.7	9.26	1.29739e-05	33.99	development
+	2.18034	0.74312	at2g40890	A0A0R0EUW6	Uncharacterized protein	GLYMA_19G126000			heme binding [GO:0020037];iron ion binding [GO:0005506];monooxygenase activity [GO:0004497];oxidoreductase activity, acting on paired donors, with incorporation or reduction of molecular oxygen [GO:0016705]	heme binding [GO:0020037];iron ion binding [GO:0005506];monooxygenase activity [GO:0004497];oxidoreductase activity, acting on paired donors, with incorporation or reduction of molecular oxygen [GO:0016705]	14	6	57.6	8.38	0.00660172	26.1	misc
+	3.43213	0.740557	at2g27680	I1LTT8	Aldo_ket_red domain-containing protein	100803649 GLYMA_12G183100					7	2	43.6	7.9	0.00036972	3.5	minor CHO metabolism
+	1.78107	0.74055	at3g25860	A0A0R0LFB4	Dihydrolipoamide acetyltransferase component of pyruvate dehydrogenase complex (EC 2.3.1.-)	GLYMA_01G081900			transferase activity, transferring acyl groups [GO:0016746]	transferase activity, transferring acyl groups [GO:0016746]	22	6	47.9	8.7	0.0165549	11.1.31	lipid metabolism
+	4.15707	0.73238	at5g66190	I1JCG8	Ferredoxin--NADP reductase, chloroplastic (FNR) (EC 1.18.1.2)	100798467 GLYMA_02G047600		chloroplast [GO:0009507]	ferredoxin-NADP+ reductase activity [GO:0004324]	chloroplast [GO:0009507];ferredoxin-NADP+ reductase activity [GO:0004324]	36	10	40.4	8.21	6.96519e-05	1.1.5.3	PS
+	1.63052	0.732118	at5g10020	I1KBA7	Protein kinase domain-containing protein	100791498 GLYMA_06G145500		integral component of membrane [GO:0016021]	ATP binding [GO:0005524];protein kinase activity [GO:0004672]	ATP binding [GO:0005524];integral component of membrane [GO:0016021];protein kinase activity [GO:0004672]	6	3	113.6	6.86	0.023414	30.2.3	signalling
+	2.46453	0.731645	at3g50820	I1MNK0	Uncharacterized protein	100792252 GLYMA_16G143600	photosystem II assembly [GO:0010207];photosystem II stabilization [GO:0042549]	photosystem II oxygen evolving complex [GO:0009654]	oxygen evolving activity [GO:0010242]	oxygen evolving activity [GO:0010242];photosystem II assembly [GO:0010207];photosystem II oxygen evolving complex [GO:0009654];photosystem II stabilization [GO:0042549]	46	10	35	7.06	0.00343135	1.1.1.2	PS
+	2.66514	0.731343	at1g71500	K7K5E9	Rieske domain-containing protein	GLYMA_01G231900			2 iron, 2 sulfur cluster binding [GO:0051537];nitrite reductase [NAD(P)H] activity [GO:0008942]	2 iron, 2 sulfur cluster binding [GO:0051537];nitrite reductase [NAD(P)H] activity [GO:0008942]	9	2	36.3	8.09	0.00216201	26.3	misc
+	2.21843	0.729596	at2g24270	I1MT35	Aldedh domain-containing protein	100789100 GLYMA_17G075300			lactaldehyde dehydrogenase activity [GO:0008911]	lactaldehyde dehydrogenase activity [GO:0008911]	33	10	53.1	7.15	0.00604748	4.1.10	glycolysis
+	3.3024	0.72927	at5g42800	C6TNS8	Epimerase domain-containing protein	100778253 GLYMA_02G158700	anthocyanin-containing compound biosynthetic process [GO:0009718]		coenzyme binding [GO:0050662];dihydrokaempferol 4-reductase activity [GO:0045552];oxidoreductase activity [GO:0016491];oxidoreductase activity, acting on the CH-OH group of donors, NAD or NADP as acceptor [GO:0016616]	anthocyanin-containing compound biosynthetic process [GO:0009718];coenzyme binding [GO:0050662];dihydrokaempferol 4-reductase activity [GO:0045552];oxidoreductase activity [GO:0016491];oxidoreductase activity, acting on the CH-OH group of donors, NAD or NADP as acceptor [GO:0016616]	20	5	37.9	6.46	0.000498429	16.8.3.1	secondary metabolism
+	2.9386	0.728004	at4g12910	I1MM56	Carboxypeptidase (EC 3.4.16.-)	100792057 GLYMA_16G082700			serine-type carboxypeptidase activity [GO:0004185]	serine-type carboxypeptidase activity [GO:0004185]	9	3	53.2	5.92	0.00115186	29.5.5	protein
+	3.41862	0.727365	at1g55020	B3TDK8	Lipoxygenase (EC 1.13.11.-)		oxylipin biosynthetic process [GO:0031408]		metal ion binding [GO:0046872];oxidoreductase activity, acting on single donors with incorporation of molecular oxygen, incorporation of two atoms of oxygen [GO:0016702]	metal ion binding [GO:0046872];oxidoreductase activity, acting on single donors with incorporation of molecular oxygen, incorporation of two atoms of oxygen [GO:0016702];oxylipin biosynthetic process [GO:0031408]	57	48	91.2	6.52	0.000381399	17.7.1.2	hormone metabolism
+	4.64553	0.721594	at1g47128	I1MXL3	Uncharacterized protein	100805702 GLYMA_17G239000	proteolysis involved in cellular protein catabolic process [GO:0051603]	extracellular space [GO:0005615];lysosome [GO:0005764]	cysteine-type endopeptidase activity [GO:0004197]	cysteine-type endopeptidase activity [GO:0004197];extracellular space [GO:0005615];lysosome [GO:0005764];proteolysis involved in cellular protein catabolic process [GO:0051603]	25	10	52.1	5.81	2.26188e-05	29.5.3	protein
+	2.05214	0.719771	at1g07960	C6SYN2	Thioredoxin domain-containing protein		cell redox homeostasis [GO:0045454]	cell [GO:0005623]		cell [GO:0005623];cell redox homeostasis [GO:0045454]	28	4	16	4.94	0.00886868	21.1	redox
+	4.77763	0.717337	at3g20820	C6ZS03	Leucine rich repeat protein	100804739 GLYMA_13G341500					63	17	39.7	8.46	1.66867e-05	35.1	not assigned
+	3.05154	0.716633	at1g77330	C6TNQ1	Fe2OG dioxygenase domain-containing protein	100790622 GLYMA_06G117200			dioxygenase activity [GO:0051213];metal ion binding [GO:0046872]	dioxygenase activity [GO:0051213];metal ion binding [GO:0046872]	44	9	34.9	5.31	0.000888105	17.5.1.2	hormone metabolism
+	3.2521	0.716477	at3g14067	A0A0R0FJI5	Uncharacterized protein	GLYMA_16G008900	transmembrane transport [GO:0055085]	integral component of membrane [GO:0016021]	serine-type endopeptidase activity [GO:0004252]	integral component of membrane [GO:0016021];serine-type endopeptidase activity [GO:0004252];transmembrane transport [GO:0055085]	29	20	152.8	6.54	0.000559626	29.5.1	protein
+	3.17129	0.713294	at5g66190	A0A0R4J4B4	Ferredoxin--NADP reductase, chloroplastic (FNR) (EC 1.18.1.2)	100802032 GLYMA_11G077600		chloroplast [GO:0009507]	ferredoxin-NADP+ reductase activity [GO:0004324]	chloroplast [GO:0009507];ferredoxin-NADP+ reductase activity [GO:0004324]	24	8	40.5	8.53	0.000674078	1.1.5.3	PS
+	1.9116	0.712402	at4g32180	K7KVS7	Pantothenate kinase 2 (EC 2.7.1.33)	100781580 GLYMA_06G182100	coenzyme A biosynthetic process [GO:0015937];phosphorylation [GO:0016310]	cytosol [GO:0005829];nucleus [GO:0005634]	ATP binding [GO:0005524];pantothenate kinase activity [GO:0004594]	ATP binding [GO:0005524];coenzyme A biosynthetic process [GO:0015937];cytosol [GO:0005829];nucleus [GO:0005634];pantothenate kinase activity [GO:0004594];phosphorylation [GO:0016310]	6	3	101.1	5.85	0.0122576	18.4.5	Co-factor and vitamine metabolism
+	2.30953	0.712108	at5g58390	C6TJY3	Peroxidase (EC 1.11.1.7)		hydrogen peroxide catabolic process [GO:0042744];response to oxidative stress [GO:0006979]	extracellular region [GO:0005576]	heme binding [GO:0020037];metal ion binding [GO:0046872];peroxidase activity [GO:0004601]	extracellular region [GO:0005576];heme binding [GO:0020037];hydrogen peroxide catabolic process [GO:0042744];metal ion binding [GO:0046872];peroxidase activity [GO:0004601];response to oxidative stress [GO:0006979]	29	7	36	9.79	0.00490309	26.12	misc
+	4.9995	0.703954	at3g50820	C6TKL8	Uncharacterized protein	100820458 GLYMA_01G180800	photosystem II assembly [GO:0010207];photosystem II stabilization [GO:0042549]	photosystem II oxygen evolving complex [GO:0009654]	oxygen evolving activity [GO:0010242]	oxygen evolving activity [GO:0010242];photosystem II assembly [GO:0010207];photosystem II oxygen evolving complex [GO:0009654];photosystem II stabilization [GO:0042549]	45	10	34.8	6.77	1.00115e-05	1.1.1.2	PS
	1.35371	0.702743	at4g01070	A0A0R0IWR1	Glycosyltransferase (EC 2.4.1.-)	GLYMA_08G338200			transferase activity, transferring hexosyl groups [GO:0016758]	transferase activity, transferring hexosyl groups [GO:0016758]	14	4	52.7	5.97	0.044288	16.8.3	secondary metabolism
+	3.41334	0.702647	at1g59960	I1MQN7	Aldo_ket_red domain-containing protein	100786750 GLYMA_16G219500		cytosol [GO:0005829]	alcohol dehydrogenase (NADP+) activity [GO:0008106];alditol:NADP+ 1-oxidoreductase activity [GO:0004032];oxidoreductase activity [GO:0016491]	alcohol dehydrogenase (NADP+) activity [GO:0008106];alditol:NADP+ 1-oxidoreductase activity [GO:0004032];cytosol [GO:0005829];oxidoreductase activity [GO:0016491]	54	13	36.1	6.8	0.000386065	16.8.2	secondary metabolism
+	1.92499	0.70155	at3g16000	A0A0R0H3J8	Uncharacterized protein	100812554 GLYMA_12G087100					7	4	82.6	5.5	0.0118854	27.3.34	RNA
+	3.24875	0.701372	at1g70890	A0A0R0GE22	Bet_v_1 domain-containing protein	GLYMA_15G218900	defense response [GO:0006952]			defense response [GO:0006952]	67	9	17.6	6.74	0.000563957	20.2.99	stress
+	3.16991	0.701194	at1g09850	I1JT73	Uncharacterized protein	100805596 GLYMA_04G028300	proteolysis involved in cellular protein catabolic process [GO:0051603]	extracellular space [GO:0005615];lysosome [GO:0005764]	cysteine-type endopeptidase activity [GO:0004197]	cysteine-type endopeptidase activity [GO:0004197];extracellular space [GO:0005615];lysosome [GO:0005764];proteolysis involved in cellular protein catabolic process [GO:0051603]	10	3	49.1	7.56	0.000676218	29.5.3	protein
+	3.71064	0.699391	at2g45290	I1LFG4	TRANSKETOLASE_1 domain-containing protein	100781676 GLYMA_10G293500	pentose-phosphate shunt [GO:0006098]	cytosol [GO:0005829]	transketolase activity [GO:0004802]	cytosol [GO:0005829];pentose-phosphate shunt [GO:0006098];transketolase activity [GO:0004802]	47	18	80.2	6.57	0.000194697	1.3.8	PS
+	4.21475	0.698255	at3g01480	I1N5T2	PPIase cyclophilin-type domain-containing protein	GLYMA_19G009700			peptidyl-prolyl cis-trans isomerase activity [GO:0003755]	peptidyl-prolyl cis-trans isomerase activity [GO:0003755]	14	4	48.7	5.2	6.09885e-05	29.6	protein
+	2.80403	0.695184	atcg00480	Q2PMV0	ATP synthase subunit beta, chloroplastic (EC 7.1.2.2) (ATP synthase F1 sector subunit beta) (F-ATPase subunit beta)	atpB	ATP synthesis coupled proton transport [GO:0015986]	chloroplast thylakoid membrane [GO:0009535];proton-transporting ATP synthase complex, catalytic core F(1) [GO:0045261]	ATP binding [GO:0005524];proton-transporting ATP synthase activity, rotational mechanism [GO:0046933]	ATP binding [GO:0005524];ATP synthesis coupled proton transport [GO:0015986];chloroplast thylakoid membrane [GO:0009535];proton-transporting ATP synthase activity, rotational mechanism [GO:0046933];proton-transporting ATP synthase complex, catalytic core F(1) [GO:0045261]	85	30	53.7	5.4	0.00157024	1.1.4.2	PS
+	2.24632	0.695023	at1g26160	I1JEQ4	HD domain-containing protein	100784513 GLYMA_02G129200			5'-deoxynucleotidase activity [GO:0002953]	5'-deoxynucleotidase activity [GO:0002953]	16	2	29.5	7.2	0.0056713	35.1	not assigned
+	1.7616	0.694312	at4g20260	C6SXW7	Uncharacterized protein	100499895 GLYMA_09G047200		anchored component of plasma membrane [GO:0046658]		anchored component of plasma membrane [GO:0046658]	26	5	23.1	4.93	0.017314	30.4	signalling
+	3.30881	0.693615	at1g71695	Q9XFI8	Peroxidase (EC 1.11.1.7) (Fragment)	Prx4	hydrogen peroxide catabolic process [GO:0042744];response to oxidative stress [GO:0006979]	extracellular region [GO:0005576]	heme binding [GO:0020037];metal ion binding [GO:0046872];peroxidase activity [GO:0004601]	extracellular region [GO:0005576];heme binding [GO:0020037];hydrogen peroxide catabolic process [GO:0042744];metal ion binding [GO:0046872];peroxidase activity [GO:0004601];response to oxidative stress [GO:0006979]	6	2	37.6	7.36	0.000491127	26.12	misc
+	1.73612	0.692733	at5g04890	K7LZA7	SHSP domain-containing protein	102666514 GLYMA_06G315700		integral component of membrane [GO:0016021]		integral component of membrane [GO:0016021]	11	2	48.1	5.36	0.0183602	20.2.1	stress
+	3.21116	0.692704	at2g22170	I1K4K1	PLAT domain-containing protein	100797102 GLYMA_05G179300					10	2	20.7	6.51	0.000614953	35.1	not assigned
+	1.99579	0.690227	at4g26220	I1K629	Uncharacterized protein	GLYMA_05G223400			O-methyltransferase activity [GO:0008171]	O-methyltransferase activity [GO:0008171]	36	6	28.1	6.55	0.0100974	16.2.1.6	secondary metabolism
+	2.85206	0.689681	at1g03600	I1LUF0	Uncharacterized protein	100777979 GLYMA_12G202500	photosystem II assembly [GO:0010207]	chloroplast thylakoid lumen [GO:0009543]		chloroplast thylakoid lumen [GO:0009543];photosystem II assembly [GO:0010207]	13	2	19	9.94	0.00140584	1.1.1.2	PS
+	1.79524	0.686241	at5g61030	C6T5Y6	RRM domain-containing protein				RNA binding [GO:0003723]	RNA binding [GO:0003723]	41	4	20.7	8.31	0.0160237	27.4	RNA
+	3.29948	0.686112	at1g80300	I1KVA8	ADP,ATP carrier protein	100777154 GLYMA_08G209100		chloroplast membrane [GO:0031969];integral component of membrane [GO:0016021]	ATP binding [GO:0005524];ATP:ADP antiporter activity [GO:0005471]	ATP binding [GO:0005524];ATP:ADP antiporter activity [GO:0005471];chloroplast membrane [GO:0031969];integral component of membrane [GO:0016021]	16	8	67.8	9.29	0.000501792	34.99	transport
+	2.94536	0.685781	at2g12400	I1MHY4	Uncharacterized protein	100809927 GLYMA_15G199800		integral component of membrane [GO:0016021];plasma membrane [GO:0005886];plasmodesma [GO:0009506]		integral component of membrane [GO:0016021];plasma membrane [GO:0005886];plasmodesma [GO:0009506]	5	2	59.8	6.74	0.00113406	35.2	not assigned
+	2.24408	0.684004	at2g39700	A0A0R4J508	Expansin	100789913 GLYMA_13G336600	plant-type cell wall organization [GO:0009664]	cell wall [GO:0005618];extracellular region [GO:0005576];membrane [GO:0016020]		cell wall [GO:0005618];extracellular region [GO:0005576];membrane [GO:0016020];plant-type cell wall organization [GO:0009664]	11	2	27.9	9.26	0.00570061	10.7	cell wall
	1.33314	0.683827	at5g12200	I1JIW1	Amidohydro-rel domain-containing protein	100802353 GLYMA_02G278600	pyrimidine nucleobase catabolic process [GO:0006208]	cytosol [GO:0005829]	dihydropyrimidinase activity [GO:0004157]	cytosol [GO:0005829];dihydropyrimidinase activity [GO:0004157];pyrimidine nucleobase catabolic process [GO:0006208]	17	6	57.8	6.54	0.0464369	23.2	nucleotide metabolism
+	1.53123	0.683413	at3g12250	I1NJB9	Uncharacterized protein	100816123 GLYMA_20G246400	transcription, DNA-templated [GO:0006351]		DNA-binding transcription factor activity [GO:0003700];sequence-specific DNA binding [GO:0043565]	DNA-binding transcription factor activity [GO:0003700];sequence-specific DNA binding [GO:0043565];transcription, DNA-templated [GO:0006351]	6	2	49.5	6.29	0.0294284	27.3.35	RNA
	1.42327	0.681896	at1g47550	I1L2P7	Sec3-PIP2_bind domain-containing protein	100784141 GLYMA_09G114500	exocyst localization [GO:0051601];exocytosis [GO:0006887];Golgi to plasma membrane transport [GO:0006893]	exocyst [GO:0000145];plasma membrane [GO:0005886]	GTP-Rho binding [GO:0017049];phosphatidylinositol-4,5-bisphosphate binding [GO:0005546]	exocyst [GO:0000145];exocyst localization [GO:0051601];exocytosis [GO:0006887];Golgi to plasma membrane transport [GO:0006893];GTP-Rho binding [GO:0017049];phosphatidylinositol-4,5-bisphosphate binding [GO:0005546];plasma membrane [GO:0005886]	8	5	101	5.87	0.037734	35.2	not assigned
+	1.7775	0.681552	at1g10360	Q9FQF3	Glutathione S-transferase GST 5 (EC 2.5.1.18) (Tau class glutathione S-transferase)	GSTU3 547576 GLYMA_01G040200	glutathione metabolic process [GO:0006749]	cytoplasm [GO:0005737]	glutathione transferase activity [GO:0004364]	cytoplasm [GO:0005737];glutathione metabolic process [GO:0006749];glutathione transferase activity [GO:0004364]	15	3	26.4	5.19	0.0166918	26.9	misc
+	1.48945	0.680376	at1g79340	I1KW34	Uncharacterized protein	100795043 GLYMA_08G233500					38	11	45	5.02	0.0324004	29.5	protein
+	4.04405	0.680349	at4g33110	C6T755	Uncharacterized protein						17	4	28.9	6.62	9.03544e-05	11.3.10	lipid metabolism
+	4.12327	0.678313	at1g12240	I1MUX8	Uncharacterized protein	100799487 GLYMA_17G138500	carbohydrate metabolic process [GO:0005975]	integral component of membrane [GO:0016021]	sucrose alpha-glucosidase activity [GO:0004575]	carbohydrate metabolic process [GO:0005975];integral component of membrane [GO:0016021];sucrose alpha-glucosidase activity [GO:0004575]	51	24	71.9	5.38	7.52896e-05	2.2.1.3.3	major CHO metabolism
+	5.31021	0.675014	at4g26220	I1KPT4	Uncharacterized protein	100780516 GLYMA_08G030500			O-methyltransferase activity [GO:0008171]	O-methyltransferase activity [GO:0008171]	46	7	25.6	5.15	4.89547e-06	16.2.1.6	secondary metabolism
+	2.48751	0.673238	at2g47140	A0A0R0H3D0	Uncharacterized protein	GLYMA_12G092900			oxidoreductase activity [GO:0016491]	oxidoreductase activity [GO:0016491]	32	5	28.4	7.58	0.00325456	26.22	misc
+	1.53415	0.672846	at2g01250	I1L1F3	Uncharacterized protein	GLYMA_09G061000	maturation of LSU-rRNA from tricistronic rRNA transcript (SSU-rRNA, 5.8S rRNA, LSU-rRNA) [GO:0000463]	cytosolic large ribosomal subunit [GO:0022625]	structural constituent of ribosome [GO:0003735]	cytosolic large ribosomal subunit [GO:0022625];maturation of LSU-rRNA from tricistronic rRNA transcript (SSU-rRNA, 5.8S rRNA, LSU-rRNA) [GO:0000463];structural constituent of ribosome [GO:0003735]	41	9	28.3	9.83	0.0292312	29.2.1.2.2.7	protein
+	1.50271	0.672207	at5g04140	I1N8S9	Glutamine amidotransferase type-2 domain-containing protein	GLYMA_19G130800	ammonia assimilation cycle [GO:0019676];glutamate biosynthetic process [GO:0006537]		glutamate synthase activity [GO:0015930]	ammonia assimilation cycle [GO:0019676];glutamate biosynthetic process [GO:0006537];glutamate synthase activity [GO:0015930]	26	25	172.1	7.11	0.0314263	12.2.1.1	N-metabolism
+	2.28415	0.670592	at5g54160	A0A0R4J645	Uncharacterized protein	100803633 GLYMA_19G260700	aromatic compound biosynthetic process [GO:0019438]	cytosol [GO:0005829]	O-methyltransferase activity [GO:0008171];protein dimerization activity [GO:0046983];S-adenosylmethionine-dependent methyltransferase activity [GO:0008757]	aromatic compound biosynthetic process [GO:0019438];cytosol [GO:0005829];O-methyltransferase activity [GO:0008171];protein dimerization activity [GO:0046983];S-adenosylmethionine-dependent methyltransferase activity [GO:0008757]	8	2	41.6	5.45	0.00519813	16.2.1.9	secondary metabolism
+	3.18561	0.669039	at1g72160	I1KP02	Uncharacterized protein	100788197 GLYMA_08G005200					19	8	65.3	5.05	0.00065221	34.99	transport
+	2.23523	0.665531	at3g28860	I1N641	Uncharacterized protein	100780618 GLYMA_19G021500		integral component of membrane [GO:0016021]	ATP binding [GO:0005524];ATPase activity [GO:0016887];ATPase-coupled transmembrane transporter activity [GO:0042626]	ATP binding [GO:0005524];ATPase activity [GO:0016887];ATPase-coupled transmembrane transporter activity [GO:0042626];integral component of membrane [GO:0016021]	16	14	136.1	7.99	0.00581795	34.16	transport
+	3.07467	0.665526	at1g24180	I1KXM1	Pyruvate dehydrogenase E1 component subunit alpha (EC 1.2.4.1)	100781250 GLYMA_08G292800	acetyl-CoA biosynthetic process from pyruvate [GO:0006086]	intracellular membrane-bounded organelle [GO:0043231]	pyruvate dehydrogenase (acetyl-transferring) activity [GO:0004739]	acetyl-CoA biosynthetic process from pyruvate [GO:0006086];intracellular membrane-bounded organelle [GO:0043231];pyruvate dehydrogenase (acetyl-transferring) activity [GO:0004739]	38	13	43.6	7.43	0.000842035	8.1.1.1	TCA / org
+	3.47533	0.664168	at1g23740	C6TLX4	PKS_ER domain-containing protein	100788619 GLYMA_19G008300			oxidoreductase activity [GO:0016491];zinc ion binding [GO:0008270]	oxidoreductase activity [GO:0016491];zinc ion binding [GO:0008270]	48	10	35.1	5.82	0.000334712	26.7	misc
+	1.73746	0.663692	at3g11130	Q39834	Clathrin heavy chain		intracellular protein transport [GO:0006886];vesicle-mediated transport [GO:0016192]	clathrin coat of coated pit [GO:0030132];clathrin coat of trans-Golgi network vesicle [GO:0030130];clathrin complex [GO:0071439]	clathrin light chain binding [GO:0032051];structural molecule activity [GO:0005198]	clathrin coat of coated pit [GO:0030132];clathrin coat of trans-Golgi network vesicle [GO:0030130];clathrin complex [GO:0071439];clathrin light chain binding [GO:0032051];intracellular protein transport [GO:0006886];structural molecule activity [GO:0005198];vesicle-mediated transport [GO:0016192]	43	51	193.2	5.55	0.0183036	31.4	cell
	1.32395	0.663641	at5g09650	I1M2J1	Uncharacterized protein	100798544 GLYMA_13G253600	phosphate-containing compound metabolic process [GO:0006796]	cytoplasm [GO:0005737]	inorganic diphosphatase activity [GO:0004427];magnesium ion binding [GO:0000287]	cytoplasm [GO:0005737];inorganic diphosphatase activity [GO:0004427];magnesium ion binding [GO:0000287];phosphate-containing compound metabolic process [GO:0006796]	35	8	32.3	6.81	0.0474296	23.4.99	nucleotide metabolism
+	4.84306	0.663384	at3g55120	C0LUV0	Chalcone-flavonone isomerase family protein	CHI			intramolecular lyase activity [GO:0016872]	intramolecular lyase activity [GO:0016872]	15	2	24.7	6.38	1.43528e-05	16.8.2.2	secondary metabolism
+	3.34485	0.663047	atcg00470	Q2PMU9	ATP synthase epsilon chain, chloroplastic (ATP synthase F1 sector epsilon subunit) (F-ATPase epsilon subunit)	atpE	ATP synthesis coupled proton transport [GO:0015986]	chloroplast envelope [GO:0009941];chloroplast thylakoid membrane [GO:0009535];proton-transporting ATP synthase complex, catalytic core F(1) [GO:0045261]	ATP binding [GO:0005524];proton-transporting ATP synthase activity, rotational mechanism [GO:0046933]	ATP binding [GO:0005524];ATP synthesis coupled proton transport [GO:0015986];chloroplast envelope [GO:0009941];chloroplast thylakoid membrane [GO:0009535];proton-transporting ATP synthase activity, rotational mechanism [GO:0046933];proton-transporting ATP synthase complex, catalytic core F(1) [GO:0045261]	30	3	14.7	5.54	0.000452013	1.1.4.3	PS
+	1.58943	0.661733	at1g06290	I1KEV4	Acyl-coenzyme A oxidase	100790627 GLYMA_06G285400	fatty acid beta-oxidation using acyl-CoA oxidase [GO:0033540];lipid homeostasis [GO:0055088]	peroxisome [GO:0005777]	acyl-CoA oxidase activity [GO:0003997];FAD binding [GO:0071949];fatty acid binding [GO:0005504];flavin adenine dinucleotide binding [GO:0050660]	acyl-CoA oxidase activity [GO:0003997];FAD binding [GO:0071949];fatty acid beta-oxidation using acyl-CoA oxidase [GO:0033540];fatty acid binding [GO:0005504];flavin adenine dinucleotide binding [GO:0050660];lipid homeostasis [GO:0055088];peroxisome [GO:0005777]	16	9	75.6	8.44	0.0257377	11.9.4.2	lipid metabolism
	1.32064	0.661472	at4g24490	I1K9S0	Uncharacterized protein	100783193 GLYMA_06G097500	protein geranylgeranylation [GO:0018344]	cytoplasm [GO:0005737];Rab-protein geranylgeranyltransferase complex [GO:0005968]	protein prenyltransferase activity [GO:0008318]	cytoplasm [GO:0005737];protein geranylgeranylation [GO:0018344];protein prenyltransferase activity [GO:0008318];Rab-protein geranylgeranyltransferase complex [GO:0005968]	4	2	79.1	6.16	0.0477923	16.1.1	secondary metabolism
+	2.94417	0.660621	at5g08410	C6SX79	FeThRed_A domain-containing protein	100305930 GLYMA_19G000200	photosynthesis [GO:0015979]			photosynthesis [GO:0015979]	16	2	16.7	9.19	0.00113718	21.1	redox
+	2.16829	0.652561	at5g16400	A0A0R0ID39	Thioredoxin domain-containing protein	GLYMA_09G249200	cell redox homeostasis [GO:0045454]	cell [GO:0005623]		cell [GO:0005623];cell redox homeostasis [GO:0045454]	20	4	19.6	8.44	0.00678745	21.1	redox
+	3.11106	0.645225	at1g42970	C6T9R8	Glyceraldehyde-3-phosphate dehydrogenase (EC 1.2.1.-)	100806482 GLYMA_04G015900	glucose metabolic process [GO:0006006]	apoplast [GO:0048046];chloroplast [GO:0009507]	glyceraldehyde-3-phosphate dehydrogenase (NAD+) (phosphorylating) activity [GO:0004365];NAD binding [GO:0051287];NADP binding [GO:0050661]	apoplast [GO:0048046];chloroplast [GO:0009507];glucose metabolic process [GO:0006006];glyceraldehyde-3-phosphate dehydrogenase (NAD+) (phosphorylating) activity [GO:0004365];NAD binding [GO:0051287];NADP binding [GO:0050661]	41	14	48.1	7.43	0.00077435	1.3.4	PS
+	2.55161	0.64517	at2g26250	I1JU36	3-ketoacyl-CoA synthase (EC 2.3.1.-)	100778487 GLYMA_04G057800	fatty acid biosynthetic process [GO:0006633]	integral component of membrane [GO:0016021]	transferase activity, transferring acyl groups other than amino-acyl groups [GO:0016747]	fatty acid biosynthetic process [GO:0006633];integral component of membrane [GO:0016021];transferase activity, transferring acyl groups other than amino-acyl groups [GO:0016747]	5	2	60.9	9.07	0.00280796	16.1	secondary metabolism
+	1.75352	0.643154	at1g76390	I1JST6	RING-type E3 ubiquitin transferase (EC 2.3.2.27)	100815928 GLYMA_04G016500			ubiquitin-protein transferase activity [GO:0004842]	ubiquitin-protein transferase activity [GO:0004842]	10	5	89.2	5.31	0.0176391	29.5.11.4.2	protein
+	4.50229	0.642967	at3g56240	A0A0R0L378	HMA domain-containing protein	GLYMA_02G160500	metal ion transport [GO:0030001]		metal ion binding [GO:0046872]	metal ion binding [GO:0046872];metal ion transport [GO:0030001]	31	3	13.4	4.7	3.14563e-05	15.2	metal handling
+	1.88434	0.640278	at3g06035	I1LBD2	Uncharacterized protein	100806610 GLYMA_10G155200					14	2	22	5.21	0.0130514	35.2	not assigned
+	3.59698	0.639342	at3g45310	I1MHG0	Uncharacterized protein	GLYMA_15G177800	proteolysis involved in cellular protein catabolic process [GO:0051603]	extracellular space [GO:0005615];lysosome [GO:0005764]	cysteine-type endopeptidase activity [GO:0004197]	cysteine-type endopeptidase activity [GO:0004197];extracellular space [GO:0005615];lysosome [GO:0005764];proteolysis involved in cellular protein catabolic process [GO:0051603]	18	4	39	6.83	0.000252941	29.5.3	protein
+	2.7594	0.639238	at1g76160	I1MBZ7	Uncharacterized protein	100812416 GLYMA_14G223000		integral component of membrane [GO:0016021]	copper ion binding [GO:0005507];oxidoreductase activity [GO:0016491]	copper ion binding [GO:0005507];integral component of membrane [GO:0016021];oxidoreductase activity [GO:0016491]	34	11	60.2	8.91	0.00174021	35.1	not assigned
+	3.24534	0.635746	at4g30190	I1MGZ2	Plasma membrane ATPase (EC 7.1.2.1)	100804422 GLYMA_15G162600	proton export across plasma membrane [GO:0120029];proton transmembrane transport [GO:1902600];regulation of intracellular pH [GO:0051453]	integral component of membrane [GO:0016021];plasma membrane [GO:0005886]	ATP binding [GO:0005524];proton-exporting ATPase activity, phosphorylative mechanism [GO:0008553]	ATP binding [GO:0005524];integral component of membrane [GO:0016021];plasma membrane [GO:0005886];proton export across plasma membrane [GO:0120029];proton transmembrane transport [GO:1902600];proton-exporting ATPase activity, phosphorylative mechanism [GO:0008553];regulation of intracellular pH [GO:0051453]	40	29	105	6.81	0.000568413	34.1.2	transport
+	1.9707	0.634572	at2g16630	I1JSF5	Uncharacterized protein	100780626 GLYMA_04G005100					14	2	35.8	7.58	0.0106979	35.1.42	not assigned
+	2.20381	0.632421	at5g16970	C6TD43	PKS_ER domain-containing protein				oxidoreductase activity [GO:0016491]	oxidoreductase activity [GO:0016491]	41	9	37.8	7.09	0.00625447	26.7	misc
+	3.45472	0.632103	at1g15820	K7M9Q3	Chlorophyll a-b binding protein, chloroplastic	GLYMA_15G052400	photosynthesis, light harvesting in photosystem I [GO:0009768];protein-chromophore linkage [GO:0018298];response to light stimulus [GO:0009416]	chloroplast envelope [GO:0009941];chloroplast thylakoid membrane [GO:0009535];integral component of membrane [GO:0016021];photosystem I [GO:0009522];photosystem II [GO:0009523];plastoglobule [GO:0010287]	chlorophyll binding [GO:0016168]	chlorophyll binding [GO:0016168];chloroplast envelope [GO:0009941];chloroplast thylakoid membrane [GO:0009535];integral component of membrane [GO:0016021];photosynthesis, light harvesting in photosystem I [GO:0009768];photosystem I [GO:0009522];photosystem II [GO:0009523];plastoglobule [GO:0010287];protein-chromophore linkage [GO:0018298];response to light stimulus [GO:0009416]	25	3	27.6	6.6	0.000350977	1.1.1.1	PS
+	2.38412	0.632075	at5g66570	C6TC92	Uncharacterized protein	100798485 GLYMA_11G061300	photosystem II assembly [GO:0010207];photosystem II stabilization [GO:0042549]	photosystem II oxygen evolving complex [GO:0009654]	oxygen evolving activity [GO:0010242]	oxygen evolving activity [GO:0010242];photosystem II assembly [GO:0010207];photosystem II oxygen evolving complex [GO:0009654];photosystem II stabilization [GO:0042549]	40	9	34.8	5.67	0.00412936	1.1.1.2	PS
+	1.96012	0.63078	at1g65260	A0A0R0H2I0	Uncharacterized protein	100781742 GLYMA_12G049400					20	4	35.5	9.33	0.0109618	27.3.99	RNA
+	1.59162	0.630018	at4g33150	K7LZ50	Uncharacterized protein	GLYMA_13G115500		cytoplasm [GO:0005737];integral component of membrane [GO:0016021]	saccharopine dehydrogenase activity [GO:0004753]	cytoplasm [GO:0005737];integral component of membrane [GO:0016021];saccharopine dehydrogenase activity [GO:0004753]	22	18	115.6	6.02	0.0256082	13.2.3.5	amino acid metabolism
+	3.3394	0.629771	at3g25920	C6SYC0	Ribosomal_L18e/L15P domain-containing protein	100306183 GLYMA_20G116100	translation [GO:0006412]	large ribosomal subunit [GO:0015934]	structural constituent of ribosome [GO:0003735]	large ribosomal subunit [GO:0015934];structural constituent of ribosome [GO:0003735];translation [GO:0006412]	22	5	27.6	10.99	0.000457722	29.2.1.1.1.2.15	protein
+	2.67542	0.627306	at3g61260	I1KID4	Uncharacterized protein	100802984 GLYMA_07G073100					36	6	21.6	8.43	0.00211144	27.3.67	RNA
+	2.26088	0.625185	at5g17050	C6T7G2	Glycosyltransferase (EC 2.4.1.-)				transferase activity, transferring hexosyl groups [GO:0016758]	transferase activity, transferring hexosyl groups [GO:0016758]	36	10	49	6.42	0.0054843	26.2	misc
+	2.11547	0.623172	at1g13950	C6SVG2	Eukaryotic translation initiation factor 5A (eIF-5A)	GLYMA_01G054000	positive regulation of translational elongation [GO:0045901];positive regulation of translational termination [GO:0045905];translational frameshifting [GO:0006452]		ribosome binding [GO:0043022];translation elongation factor activity [GO:0003746]	positive regulation of translational elongation [GO:0045901];positive regulation of translational termination [GO:0045905];ribosome binding [GO:0043022];translation elongation factor activity [GO:0003746];translational frameshifting [GO:0006452]	25	4	17.4	5.99	0.00766525	29.2.3	protein
+	2.21217	0.622624	at4g34131	I1JE21	Glycosyltransferase (EC 2.4.1.-)	100818173 GLYMA_02G105000		intracellular membrane-bounded organelle [GO:0043231]	quercetin 3-O-glucosyltransferase activity [GO:0080043];quercetin 7-O-glucosyltransferase activity [GO:0080044];UDP-glycosyltransferase activity [GO:0008194]	intracellular membrane-bounded organelle [GO:0043231];quercetin 3-O-glucosyltransferase activity [GO:0080043];quercetin 7-O-glucosyltransferase activity [GO:0080044];UDP-glycosyltransferase activity [GO:0008194]	38	10	54.2	5.45	0.00613524	26.2	misc
+	3.68363	0.620198	at1g13280	F6KBT6	Allene oxide cyclase 6 (EC 5.3.99.6)	AOC6 100805194 GLYMA_18G280900	jasmonic acid biosynthetic process [GO:0009695]		allene-oxide cyclase activity [GO:0046423]	allene-oxide cyclase activity [GO:0046423];jasmonic acid biosynthetic process [GO:0009695]	20	4	28.3	9.06	0.000207189	17.7.1.4	hormone metabolism
+	1.54571	0.61804	at2g45640	C6T2R6	Uncharacterized protein	100526922 GLYMA_03G019600					15	2	16.8	9.42	0.0284633	27.3.99	RNA
+	2.08612	0.616644	at4g18480	A0A0R0H275	Mg-protoporphyrin IX chelatase (EC 6.6.1.1)	ChlI1a GLYMA_13G232500	chlorophyll biosynthetic process [GO:0015995];photosynthesis [GO:0015979]	chloroplast [GO:0009507]	ATP binding [GO:0005524];magnesium chelatase activity [GO:0016851]	ATP binding [GO:0005524];chlorophyll biosynthetic process [GO:0015995];chloroplast [GO:0009507];magnesium chelatase activity [GO:0016851];photosynthesis [GO:0015979]	49	14	45.8	5.69	0.00820122	19.1	tetrapyrrole synthesis
+	2.64011	0.615448	at5g36210	A0A0R0F877	Peptidase_S9 domain-containing protein	100794040 GLYMA_18G098400			serine-type peptidase activity [GO:0008236]	serine-type peptidase activity [GO:0008236]	59	23	75.2	4.97	0.00229031	29.5	protein
+	2.51163	0.609239	at5g12950	A0A0R0H1W3	Uncharacterized protein	100783150 GLYMA_12G055900	L-arabinose metabolic process [GO:0046373]		alpha-L-arabinofuranosidase activity [GO:0046556]	alpha-L-arabinofuranosidase activity [GO:0046556];L-arabinose metabolic process [GO:0046373]	15	9	96.9	6.33	0.00307874	35.2	not assigned
	1.30548	0.608924	at4g02860	I1M4F8	Uncharacterized protein	100526946 GLYMA_13G321500	biosynthetic process [GO:0009058]		catalytic activity [GO:0003824]	biosynthetic process [GO:0009058];catalytic activity [GO:0003824]	8	2	32.9	5.29	0.0494903	35.1	not assigned
+	2.17052	0.60715	at4g02530	K7MS61	Uncharacterized protein	100794397 GLYMA_04G142800	photosystem II repair [GO:0010206]			photosystem II repair [GO:0010206]	18	2	24.2	9.2	0.0067527	35.1	not assigned
+	4.49174	0.607041	at1g15820	C6T0J3	Chlorophyll a-b binding protein, chloroplastic (Fragment)		photosynthesis, light harvesting [GO:0009765];protein-chromophore linkage [GO:0018298]	chloroplast thylakoid membrane [GO:0009535];integral component of membrane [GO:0016021];photosystem I [GO:0009522];photosystem II [GO:0009523]	chlorophyll binding [GO:0016168]	chlorophyll binding [GO:0016168];chloroplast thylakoid membrane [GO:0009535];integral component of membrane [GO:0016021];photosynthesis, light harvesting [GO:0009765];photosystem I [GO:0009522];photosystem II [GO:0009523];protein-chromophore linkage [GO:0018298]	32	4	26.4	6.58	3.22303e-05	1.1.1.1	PS
+	2.76368	0.606778	at4g08870	O49046	Arginase (EC 3.5.3.1)	AG1	putrescine biosynthetic process from arginine, using agmatinase [GO:0033389];urea cycle [GO:0000050]		agmatinase activity [GO:0008783];arginase activity [GO:0004053];metal ion binding [GO:0046872]	agmatinase activity [GO:0008783];arginase activity [GO:0004053];metal ion binding [GO:0046872];putrescine biosynthetic process from arginine, using agmatinase [GO:0033389];urea cycle [GO:0000050]	49	13	38.6	6.38	0.00172315	13.2.2.3	amino acid metabolism
+	4.02707	0.604856	at5g54010	I1LCI8	UDP-glycosyltransferase 79A6 (EC 2.4.1.159) (Flavonol 3-O-glucoside (1->6) rhamnosyltransferase) (GmF3G6"Rt-a)	FG2 UGT79A6 Glyma10g33790		intracellular membrane-bounded organelle [GO:0043231]	flavonol-3-O-glucoside L-rhamnosyltransferase activity [GO:0047230];quercetin 3-O-glucosyltransferase activity [GO:0080043];quercetin 7-O-glucosyltransferase activity [GO:0080044];UDP-glycosyltransferase activity [GO:0008194]	flavonol-3-O-glucoside L-rhamnosyltransferase activity [GO:0047230];intracellular membrane-bounded organelle [GO:0043231];quercetin 3-O-glucosyltransferase activity [GO:0080043];quercetin 7-O-glucosyltransferase activity [GO:0080044];UDP-glycosyltransferase activity [GO:0008194]	28	8	52.2	6.43	9.39574e-05	16.8.3	secondary metabolism
+	3.23492	0.604846	at1g30360	I1MF04	Uncharacterized protein	100799097 GLYMA_15G091600		integral component of membrane [GO:0016021];plasma membrane [GO:0005886]	calcium activated cation channel activity [GO:0005227]	calcium activated cation channel activity [GO:0005227];integral component of membrane [GO:0016021];plasma membrane [GO:0005886]	10	6	81.8	9.23	0.000582216	20.2.3	stress
+	2.03612	0.603122	atcg01310	P18663	50S ribosomal protein L2-A, chloroplastic	rpl2-A	mitochondrial translation [GO:0032543]	chloroplast [GO:0009507];mitochondrial large ribosomal subunit [GO:0005762]	rRNA binding [GO:0019843];structural constituent of ribosome [GO:0003735];transferase activity [GO:0016740]	chloroplast [GO:0009507];mitochondrial large ribosomal subunit [GO:0005762];mitochondrial translation [GO:0032543];rRNA binding [GO:0019843];structural constituent of ribosome [GO:0003735];transferase activity [GO:0016740]	30	5	29.8	10.8	0.00920204	29.2.1.1.1.2.2	protein
+	3.83555	0.601233	at1g30760	I1KRB5	FAD-binding PCMH-type domain-containing protein	100813706 GLYMA_08G080600			FAD binding [GO:0071949];oxidoreductase activity [GO:0016491]	FAD binding [GO:0071949];oxidoreductase activity [GO:0016491]	23	8	58.8	8.7	0.000146031	26.8	misc
+	3.72857	0.596666	at2g27920	I1M4G0	Carboxypeptidase (EC 3.4.16.-)	100794318 GLYMA_13G321700	proteolysis involved in cellular protein catabolic process [GO:0051603]		serine-type carboxypeptidase activity [GO:0004185]	proteolysis involved in cellular protein catabolic process [GO:0051603];serine-type carboxypeptidase activity [GO:0004185]	41	12	51	4.98	0.000186823	29.5	protein
+	2.48691	0.595788	at3g53980	C6SVZ6	AAI domain-containing protein	100305635 GLYMA_18G190000	systemic acquired resistance [GO:0009627]		fatty acid binding [GO:0005504]	fatty acid binding [GO:0005504];systemic acquired resistance [GO:0009627]	47	3	12.4	7.96	0.00325903	26.21	misc
+	2.59523	0.595771	at3g20570	C6TDN0	Phytocyanin domain-containing protein				electron transfer activity [GO:0009055]	electron transfer activity [GO:0009055]	16	2	22.3	6.9	0.00253965	26.19	misc
+	2.00229	0.594598	at1g09750	A0A0R0K666	Peptidase A1 domain-containing protein	100788630 GLYMA_04G091800	protein catabolic process [GO:0030163];proteolysis [GO:0006508]		aspartic-type endopeptidase activity [GO:0004190]	aspartic-type endopeptidase activity [GO:0004190];protein catabolic process [GO:0030163];proteolysis [GO:0006508]	47	10	47	8.12	0.00994745	27.3.99	RNA
	1.31877	0.594327	at1g55850	I1KYK9	Uncharacterized protein	100815825 GLYMA_08G330700	cell wall organization [GO:0071555];cellulose biosynthetic process [GO:0030244]	integral component of membrane [GO:0016021]	cellulose synthase (UDP-forming) activity [GO:0016760]	cell wall organization [GO:0071555];cellulose biosynthetic process [GO:0030244];cellulose synthase (UDP-forming) activity [GO:0016760];integral component of membrane [GO:0016021]	5	2	64.4	7.71	0.0479986	10.2.1	cell wall
+	2.64306	0.593335	at3g44190	C6TNF9	Pyr_redox_2 domain-containing protein	100813980 GLYMA_12G094100		cytoplasm [GO:0005737]	electron-transferring-flavoprotein dehydrogenase activity [GO:0004174];flavin adenine dinucleotide binding [GO:0050660]	cytoplasm [GO:0005737];electron-transferring-flavoprotein dehydrogenase activity [GO:0004174];flavin adenine dinucleotide binding [GO:0050660]	28	8	39.1	9.38	0.00227478	35.1	not assigned
+	1.92096	0.593182	at3g27740	I1K4V8	Glutamine amidotransferase type-1 domain-containing protein	100776931 GLYMA_05G188500	arginine biosynthetic process [GO:0006526];'de novo' pyrimidine nucleobase biosynthetic process [GO:0006207];glutamine metabolic process [GO:0006541];nitrogen compound metabolic process [GO:0006807]	carbamoyl-phosphate synthase complex [GO:0005951];cytoplasm [GO:0005737]	carbamoyl-phosphate synthase (glutamine-hydrolyzing) activity [GO:0004088]	arginine biosynthetic process [GO:0006526];carbamoyl-phosphate synthase (glutamine-hydrolyzing) activity [GO:0004088];carbamoyl-phosphate synthase complex [GO:0005951];cytoplasm [GO:0005737];'de novo' pyrimidine nucleobase biosynthetic process [GO:0006207];glutamine metabolic process [GO:0006541];nitrogen compound metabolic process [GO:0006807]	17	4	46.8	7.05	0.0119962	23.1.1.1	nucleotide metabolism
+	4.54755	0.591962	at2g44060	C6T750	Late-embryogenesis abundant protein 2	LEA-2 100806300 GLYMA_20G044800	response to desiccation [GO:0009269]	cytosol [GO:0005829]		cytosol [GO:0005829];response to desiccation [GO:0009269]	49	10	34.3	4.89	2.83431e-05	33.2	development
+	2.62451	0.586651	at2g21045	I1LP77	Rhodanese domain-containing protein	GLYMA_12G017900					17	2	15.8	6.68	0.00237404	33.99	development
+	2.59096	0.586333	at3g05900	I1NET6	Uncharacterized protein	100776005 GLYMA_20G091100					43	20	82	4.37	0.0025647	35.1	not assigned
+	2.32955	0.58593	at5g03650	F9W2W3	Alpha-amylase	AMY1 100792499 GLYMA_04G017700	glycogen biosynthetic process [GO:0005978]		1,4-alpha-glucan branching enzyme activity [GO:0003844];cation binding [GO:0043169];hydrolase activity, hydrolyzing O-glycosyl compounds [GO:0004553]	1,4-alpha-glucan branching enzyme activity [GO:0003844];cation binding [GO:0043169];glycogen biosynthetic process [GO:0005978];hydrolase activity, hydrolyzing O-glycosyl compounds [GO:0004553]	3	2	100	5.1	0.00468219	2.1.2.3	major CHO metabolism
+	2.10007	-0.585132	at4g34450	I1JSP6	Coatomer subunit gamma	100814149 GLYMA_04G013200	endoplasmic reticulum to Golgi vesicle-mediated transport [GO:0006888];intracellular protein transport [GO:0006886];intra-Golgi vesicle-mediated transport [GO:0006891];protein secretion [GO:0009306]	COPI vesicle coat [GO:0030126];endoplasmic reticulum [GO:0005783];endoplasmic reticulum-Golgi intermediate compartment [GO:0005793];Golgi apparatus [GO:0005794];Golgi membrane [GO:0000139];membrane [GO:0016020]	structural molecule activity [GO:0005198]	COPI vesicle coat [GO:0030126];endoplasmic reticulum [GO:0005783];endoplasmic reticulum to Golgi vesicle-mediated transport [GO:0006888];endoplasmic reticulum-Golgi intermediate compartment [GO:0005793];Golgi apparatus [GO:0005794];Golgi membrane [GO:0000139];intracellular protein transport [GO:0006886];intra-Golgi vesicle-mediated transport [GO:0006891];membrane [GO:0016020];protein secretion [G…	50	27	98.5	5.21	0.00794204	31.4	cell
	1.45714	-0.586898	at3g50670	I1J8V4	RRM domain-containing protein	100800903 GLYMA_01G175100	mRNA splicing, via spliceosome [GO:0000398]	U1 snRNP [GO:0005685]	mRNA binding [GO:0003729];U1 snRNA binding [GO:0030619]	mRNA binding [GO:0003729];mRNA splicing, via spliceosome [GO:0000398];U1 snRNA binding [GO:0030619];U1 snRNP [GO:0005685]	10	3	57.4	8.9	0.0349029	27.1.1	RNA
+	2.86577	-0.588087	at1g64520	I1KRD4	PCI domain-containing protein	100803720 GLYMA_08G082000	proteasome-mediated ubiquitin-dependent protein catabolic process [GO:0043161]	cytosol [GO:0005829];proteasome regulatory particle, lid subcomplex [GO:0008541]		cytosol [GO:0005829];proteasome regulatory particle, lid subcomplex [GO:0008541];proteasome-mediated ubiquitin-dependent protein catabolic process [GO:0043161]	65	13	30.9	5.08	0.00136218	29.5.11.20	protein
+	1.83173	-0.590149	at1g03940	I1M3Y1	Uncharacterized protein	100797294 GLYMA_13G302300			transferase activity, transferring acyl groups other than amino-acyl groups [GO:0016747]	transferase activity, transferring acyl groups other than amino-acyl groups [GO:0016747]	6	2	52.8	7.39	0.0147322	16.8.1.21	secondary metabolism
	1.31656	-0.591816	at2g45180	C6T126	AAI domain-containing protein	100500229 GLYMA_17G140200					25	2	13.7	8.88	0.048244	26.21	misc
+	1.58146	-0.593083	at5g60980	I1JZH6	Uncharacterized protein	100816288 GLYMA_05G020200		cytosol [GO:0005829];ribonucleoprotein complex [GO:1990904]	mRNA binding [GO:0003729]	cytosol [GO:0005829];mRNA binding [GO:0003729];ribonucleoprotein complex [GO:1990904]	29	8	50.3	5.59	0.0262146	29.3.1	protein
+	2.45496	-0.594682	at3g19130	I1KLY0	Uncharacterized protein	100814564 GLYMA_07G210800		cytosol [GO:0005829]	mRNA binding [GO:0003729]	cytosol [GO:0005829];mRNA binding [GO:0003729]	20	5	47.3	7.15	0.00350783	28.99	DNA
+	1.66812	-0.596506	at4g03200	I1JQI7	Thioredox_DsbH domain-containing protein	100777751 GLYMA_03G210900		chloroplast [GO:0009507]	catalytic activity [GO:0003824]	catalytic activity [GO:0003824];chloroplast [GO:0009507]	6	3	90.9	6.43	0.0214724	35.2	not assigned
+	2.50624	-0.596948	at5g59613	I1LQU0	Uncharacterized protein	100306502 GLYMA_12G066300		integral component of membrane [GO:0016021]		integral component of membrane [GO:0016021]	38	3	6.5	10.45	0.00311714	35.2	not assigned
+	1.75806	-0.598201	at1g54920	I1NIY4	Uncharacterized protein	100786874 GLYMA_20G233200					2	2	98.2	4.64	0.0174556	35.2	not assigned
	1.42051	-0.59909	at4g32610	I1K1B0	Uncharacterized protein	100813817 GLYMA_05G012500					17	3	34.2	5.02	0.0379743	35.1	not assigned
+	2.16835	-0.599709	at5g23570	K7KVD9	Uncharacterized protein	100792019 GLYMA_06G161700	gene silencing by RNA [GO:0031047]			gene silencing by RNA [GO:0031047]	4	2	73.5	6.42	0.00678656	27.3.99	RNA
+	2.4932	-0.601078	at2g28470	I1M4L7	Beta-galactosidase (EC 3.2.1.23)	100804036 GLYMA_13G327000	carbohydrate metabolic process [GO:0005975]	cell wall [GO:0005618];vacuole [GO:0005773]	beta-galactosidase activity [GO:0004565];carbohydrate binding [GO:0030246]	beta-galactosidase activity [GO:0004565];carbohydrate binding [GO:0030246];carbohydrate metabolic process [GO:0005975];cell wall [GO:0005618];vacuole [GO:0005773]	9	4	91.6	6.76	0.00321218	26.3.2	misc
+	1.55723	-0.601677	at2g38900	K7LQI7	Uncharacterized protein	100800076 GLYMA_11G151000	response to wounding [GO:0009611]		serine-type endopeptidase inhibitor activity [GO:0004867]	response to wounding [GO:0009611];serine-type endopeptidase inhibitor activity [GO:0004867]	26	2	13.4	5.58	0.0277188	29.5.5	protein
+	3.45671	-0.601833	at3g29590	I1N4C1	Uncharacterized protein	100782933 GLYMA_18G258000			transferase activity, transferring acyl groups other than amino-acyl groups [GO:0016747]	transferase activity, transferring acyl groups other than amino-acyl groups [GO:0016747]	34	12	56.7	6.04	0.00034937	16.8.1.21	secondary metabolism
+	2.65223	-0.604891	at4g20440	I1JJ67	Small nuclear ribonucleoprotein-associated protein	100786807 GLYMA_02G288900	mRNA splicing, via spliceosome [GO:0000398]	catalytic step 2 spliceosome [GO:0071013];cytoplasm [GO:0005737];U1 snRNP [GO:0005685];U2 snRNP [GO:0005686];U2-type prespliceosome [GO:0071004];U4 snRNP [GO:0005687];U4/U6 x U5 tri-snRNP complex [GO:0046540];U5 snRNP [GO:0005682]	RNA binding [GO:0003723]	catalytic step 2 spliceosome [GO:0071013];cytoplasm [GO:0005737];mRNA splicing, via spliceosome [GO:0000398];RNA binding [GO:0003723];U1 snRNP [GO:0005685];U2 snRNP [GO:0005686];U2-type prespliceosome [GO:0071004];U4 snRNP [GO:0005687];U4/U6 x U5 tri-snRNP complex [GO:0046540];U5 snRNP [GO:0005682]	6	2	29.4	11.28	0.00222727	27.1	RNA
+	1.56819	-0.605419	at1g70330	A0A0R0IBZ0	Uncharacterized protein	100802339 GLYMA_09G225900		integral component of membrane [GO:0016021]	nucleoside transmembrane transporter activity [GO:0005337]	integral component of membrane [GO:0016021];nucleoside transmembrane transporter activity [GO:0005337]	8	2	37.1	8.94	0.0270277	34.14	transport
+	1.63776	-0.605433	at3g63250	I1N9J8	Hcy-binding domain-containing protein	100790567 GLYMA_19G158800	methionine biosynthetic process [GO:0009086];S-methylmethionine cycle [GO:0033528]		betaine-homocysteine S-methyltransferase activity [GO:0047150];S-adenosylmethionine-homocysteine S-methyltransferase activity [GO:0008898];zinc ion binding [GO:0008270]	betaine-homocysteine S-methyltransferase activity [GO:0047150];methionine biosynthetic process [GO:0009086];S-adenosylmethionine-homocysteine S-methyltransferase activity [GO:0008898];S-methylmethionine cycle [GO:0033528];zinc ion binding [GO:0008270]	10	3	36.4	4.92	0.0230269	13.1.3.4.12	amino acid metabolism
	1.43585	-0.60947	at3g61220	I1KIE4	Uncharacterized protein	100804943 GLYMA_07G073800	oxidation-reduction process [GO:0055114]			oxidation-reduction process [GO:0055114]	16	3	32.2	6.8	0.0366563	26.22	misc
+	2.18733	-0.617222	at4g33080	A0A0R0JG85	Uncharacterized protein	100805455 GLYMA_06G054200			ATP binding [GO:0005524];protein serine/threonine kinase activity [GO:0004674]	ATP binding [GO:0005524];protein serine/threonine kinase activity [GO:0004674]	5	2	53.7	6.05	0.00649643	29.4	protein
+	1.82805	-0.617762	at1g55860	K7K9Y5	Uncharacterized protein	100777899 GLYMA_02G216000	protein ubiquitination [GO:0016567]	cytoplasm [GO:0005737]	ubiquitin protein ligase activity [GO:0061630]	cytoplasm [GO:0005737];protein ubiquitination [GO:0016567];ubiquitin protein ligase activity [GO:0061630]	7	18	401.4	5.27	0.0148575	29.5.11.4.1	protein
+	2.34376	-0.621143	at1g67230	A0A0R0LFC6	Uncharacterized protein	GLYMA_01G090100	nucleus organization [GO:0006997]	nucleus [GO:0005634]		nucleus [GO:0005634];nucleus organization [GO:0006997]	4	3	112.1	5.69	0.00453152	35.2	not assigned
+	3.03921	-0.623904	at1g55740	I1M6D0	Uncharacterized protein	100785506 GLYMA_14G010500	raffinose family oligosaccharide biosynthetic process [GO:0010325]		catalytic activity [GO:0003824]	catalytic activity [GO:0003824];raffinose family oligosaccharide biosynthetic process [GO:0010325]	17	8	83.1	6.14	0.000913674	3.1.2.2	minor CHO metabolism
+	2.19641	-0.624327	at1g12350	K7KUE8	DFP domain-containing protein	100808811 GLYMA_06G107500					12	3	36.4	7.94	0.00636201	18.4.6	Co-factor and vitamine metabolism
+	4.56346	-0.627543	at5g25610	Q06765	ADR6 protein (Sali5-4a protein)	ADR6 547882 sali5-4a GLYMA_12G217300					61	9	30.4	6.84	2.73236e-05	20.2.3	stress
	1.48344	-0.627901	at4g11160	I1NBL5	Tr-type G domain-containing protein	100790572 GLYMA_19G224000			GTP binding [GO:0005525];GTPase activity [GO:0003924];translation initiation factor activity [GO:0003743]	GTP binding [GO:0005525];GTPase activity [GO:0003924];translation initiation factor activity [GO:0003743]	6	3	77.1	7.99	0.0328519	29.2.3	protein
+	3.1356	-0.628359	at1g45332	I1J6F0	Uncharacterized protein	GLYMA_01G075400	mitochondrial translational elongation [GO:0070125]	mitochondrion [GO:0005739]	GTP binding [GO:0005525];GTPase activity [GO:0003924];translation elongation factor activity [GO:0003746]	GTP binding [GO:0005525];GTPase activity [GO:0003924];mitochondrial translational elongation [GO:0070125];mitochondrion [GO:0005739];translation elongation factor activity [GO:0003746]	28	6	48.1	6.18	0.000731819	29.2.4	protein
+	1.60318	-0.629687	at1g55900	A0A0R0G7K6	FCP1 homology domain-containing protein	GLYMA_14G014300					36	5	37.8	7.78	0.0249359	34.9	transport
+	1.58182	-0.630474	at3g07640	C6T5Z9	Uncharacterized protein (Fragment)						29	4	27	7.99	0.0261927	35.2	not assigned
+	2.01264	-0.635411	at5g66780	I1LHR9	Uncharacterized protein	100819278 GLYMA_11G067900					45	3	12.6	7.34	0.00971316	35.2	not assigned
+	2.29716	-0.636373	at2g37250	I1NA44	Uncharacterized protein	102666238 GLYMA_19G177500			adenylate kinase activity [GO:0004017];ATP binding [GO:0005524]	adenylate kinase activity [GO:0004017];ATP binding [GO:0005524]	29	5	28.9	6.89	0.00504478	23.4.1	nucleotide metabolism
+	1.94588	-0.636729	at1g07705	I1LK90	NOT2_3_5 domain-containing protein	100783662 GLYMA_U033400	regulation of transcription, DNA-templated [GO:0006355]	CCR4-NOT core complex [GO:0030015];nucleus [GO:0005634]		CCR4-NOT core complex [GO:0030015];nucleus [GO:0005634];regulation of transcription, DNA-templated [GO:0006355]	13	4	68.7	7.61	0.0113271	35.1	not assigned
+	2.12923	-0.639312	at2g30620	I1L8A9	H15 domain-containing protein	100795994 GLYMA_10G033100	chromosome condensation [GO:0030261];negative regulation of chromatin silencing [GO:0031936];negative regulation of DNA recombination [GO:0045910];nucleosome assembly [GO:0006334];nucleosome positioning [GO:0016584];regulation of transcription, DNA-templated [GO:0006355]	nucleosome [GO:0000786];nucleus [GO:0005634]	double-stranded DNA binding [GO:0003690];nucleosomal DNA binding [GO:0031492]	chromosome condensation [GO:0030261];double-stranded DNA binding [GO:0003690];negative regulation of chromatin silencing [GO:0031936];negative regulation of DNA recombination [GO:0045910];nucleosomal DNA binding [GO:0031492];nucleosome [GO:0000786];nucleosome assembly [GO:0006334];nucleosome positioning [GO:0016584];nucleus [GO:0005634];regulation of transcription, DNA-templated [GO:0006355]	16	2	30.9	10.61	0.00742623	28.1.3	DNA
+	3.31855	-0.640129	at5g20740	A0A0R4J5C2	PMEI domain-containing protein	100816686 GLYMA_15G181600	negative regulation of catalytic activity [GO:0043086]		enzyme inhibitor activity [GO:0004857]	enzyme inhibitor activity [GO:0004857];negative regulation of catalytic activity [GO:0043086]	21	3	23.9	10.89	0.00048023	26.18	misc
+	3.99525	-0.641795	at1g56110	I1K096	Nop domain-containing protein	100794470 GLYMA_05G046400		box C/D snoRNP complex [GO:0031428];small-subunit processome [GO:0032040]	snoRNA binding [GO:0030515]	box C/D snoRNP complex [GO:0031428];small-subunit processome [GO:0032040];snoRNA binding [GO:0030515]	26	9	61	8.29	0.0001011	27.3.67	RNA
+	1.6874	-0.642644	at1g09800	A0A0R0FJ50	tRNA pseudouridine synthase (EC 5.4.99.-)	100799818 GLYMA_16G003100	pseudouridine synthesis [GO:0001522];tRNA processing [GO:0008033]		RNA binding [GO:0003723];tRNA pseudouridine synthase activity [GO:0106029]	pseudouridine synthesis [GO:0001522];RNA binding [GO:0003723];tRNA processing [GO:0008033];tRNA pseudouridine synthase activity [GO:0106029]	19	4	39	7.03	0.02054	29.1.30	protein
	1.46099	-0.643627	at1g64980	C6TEE9	Uncharacterized protein						37	6	30.4	6.09	0.0345948	35.2	not assigned
+	2.52036	-0.64384	at2g20770	I1LS06	Uncharacterized protein	100803464 GLYMA_12G111000			catalytic activity [GO:0003824]	catalytic activity [GO:0003824]	50	9	35	6.92	0.00301742	35.1	not assigned
+	1.74156	-0.645835	at1g58060	A0A0R0F600	Uncharacterized protein	100788401 GLYMA_17G001100			ATP binding [GO:0005524];helicase activity [GO:0004386];nucleic acid binding [GO:0003676]	ATP binding [GO:0005524];helicase activity [GO:0004386];nucleic acid binding [GO:0003676]	2	2	160.6	6.48	0.0181318	28.1	DNA
+	1.9723	-0.646028	at4g31810	C6T7J7	Uncharacterized protein				3-hydroxyisobutyryl-CoA hydrolase activity [GO:0003860]	3-hydroxyisobutyryl-CoA hydrolase activity [GO:0003860]	23	5	46	6.09	0.0106585	11.9.4.3	lipid metabolism
	1.43154	-0.646497	at4g32930	C6T594	Uncharacterized protein	100527737 GLYMA_17G231200					31	4	18.5	4.75	0.0370219	35.2	not assigned
+	3.95347	-0.646553	at1g10950	I1K499	Transmembrane 9 superfamily member	100780276 GLYMA_05G168500	protein localization to membrane [GO:0072657]	endosome [GO:0005768];Golgi apparatus [GO:0005794];integral component of membrane [GO:0016021];membrane [GO:0016020];trans-Golgi network [GO:0005802]		endosome [GO:0005768];Golgi apparatus [GO:0005794];integral component of membrane [GO:0016021];membrane [GO:0016020];protein localization to membrane [GO:0072657];trans-Golgi network [GO:0005802]	21	7	67.5	7.36	0.00011131	35.1	not assigned
+	3.77007	-0.649013	at5g54190	A0A0R4J4S6	NADPH-protochlorophyllide oxidoreductase (EC 1.3.1.33)	100785637 GLYMA_12G222200	chlorophyll biosynthetic process [GO:0015995];photosynthesis [GO:0015979]	chloroplast [GO:0009507]	protochlorophyllide reductase activity [GO:0016630]	chlorophyll biosynthetic process [GO:0015995];chloroplast [GO:0009507];photosynthesis [GO:0015979];protochlorophyllide reductase activity [GO:0016630]	52	13	43.2	8.78	0.000169795	19.14	tetrapyrrole synthesis
+	2.34522	-0.650731	at4g30330	C6T160	Small nuclear ribonucleoprotein E (snRNP-E) (Sm protein E)		spliceosomal snRNP assembly [GO:0000387]	spliceosomal complex [GO:0005681];U1 snRNP [GO:0005685];U2 snRNP [GO:0005686];U4 snRNP [GO:0005687];U4/U6 x U5 tri-snRNP complex [GO:0046540];U5 snRNP [GO:0005682]	RNA binding [GO:0003723]	RNA binding [GO:0003723];spliceosomal complex [GO:0005681];spliceosomal snRNP assembly [GO:0000387];U1 snRNP [GO:0005685];U2 snRNP [GO:0005686];U4 snRNP [GO:0005687];U4/U6 x U5 tri-snRNP complex [GO:0046540];U5 snRNP [GO:0005682]	23	2	10.3	9.99	0.00451632	27.1	RNA
+	2.07294	-0.651635	at1g64550	I1NEA8	Uncharacterized protein	100790412 GLYMA_20G066600			ATP binding [GO:0005524];ATPase activity [GO:0016887]	ATP binding [GO:0005524];ATPase activity [GO:0016887]	20	9	79.3	6.35	0.00845398	34.16	transport
+	2.00425	-0.652453	at1g77120	A0A0R4J364	Uncharacterized protein	GLYMA_04G240800	formaldehyde catabolic process [GO:0046294]	cytosol [GO:0005829]	alcohol dehydrogenase activity, zinc-dependent [GO:0004024];S-(hydroxymethyl)glutathione dehydrogenase activity [GO:0051903];zinc ion binding [GO:0008270]	alcohol dehydrogenase activity, zinc-dependent [GO:0004024];cytosol [GO:0005829];formaldehyde catabolic process [GO:0046294];S-(hydroxymethyl)glutathione dehydrogenase activity [GO:0051903];zinc ion binding [GO:0008270]	58	15	40.9	6.4	0.00990263	5.3	fermentation
+	1.77337	-0.653009	at4g35160	I1LN10	Uncharacterized protein	GLYMA_11G256500	aromatic compound biosynthetic process [GO:0019438]	cytosol [GO:0005829]	O-methyltransferase activity [GO:0008171];protein dimerization activity [GO:0046983];S-adenosylmethionine-dependent methyltransferase activity [GO:0008757]	aromatic compound biosynthetic process [GO:0019438];cytosol [GO:0005829];O-methyltransferase activity [GO:0008171];protein dimerization activity [GO:0046983];S-adenosylmethionine-dependent methyltransferase activity [GO:0008757]	20	4	40.5	5.48	0.0168513	16.2	secondary metabolism
	1.30321	-0.653831	at2g37230	I1K3G5	Uncharacterized protein	100784587 GLYMA_05G142300					8	6	82.4	8.34	0.04975	35.1.5	not assigned
+	1.72341	-0.654703	at4g18030	I1MVC1	Uncharacterized protein	100527886 GLYMA_17G152700		endosome [GO:0005768];Golgi apparatus [GO:0005794];trans-Golgi network [GO:0005802]	methyltransferase activity [GO:0008168]	endosome [GO:0005768];Golgi apparatus [GO:0005794];methyltransferase activity [GO:0008168];trans-Golgi network [GO:0005802]	46	17	69.4	8.35	0.0189056	20.2.3	stress
+	2.94529	-0.655648	at4g14930	I1JAU1	SurE domain-containing protein	100808698 GLYMA_01G238400		cytosol [GO:0005829]	nucleotidase activity [GO:0008252]	cytosol [GO:0005829];nucleotidase activity [GO:0008252]	28	5	32.7	6.01	0.00113426	26.13	misc
+	2.2286	-0.655888	at1g26355	C6SVF0	Uncharacterized protein	100499684 GLYMA_01G060900	cortical microtubule organization [GO:0043622]			cortical microtubule organization [GO:0043622]	44	2	10.7	8.51	0.00590745	35.2	not assigned
	1.35679	-0.657606	at1g33680	K7K5E5	Uncharacterized protein	100800173 GLYMA_01G230700			RNA binding [GO:0003723]	RNA binding [GO:0003723]	18	7	84.2	5.07	0.0439754	35.1	not assigned
+	2.73859	-0.65849	at5g05170	K7LCZ8	Cellulose synthase (EC 2.4.1.12)	100814262 GLYMA_09G103000	cell wall organization [GO:0071555];cellulose biosynthetic process [GO:0030244];plant-type primary cell wall biogenesis [GO:0009833]	Golgi apparatus [GO:0005794];integral component of membrane [GO:0016021];plasma membrane [GO:0005886];trans-Golgi network [GO:0005802]	cellulose synthase (UDP-forming) activity [GO:0016760];cellulose synthase activity [GO:0016759];metal ion binding [GO:0046872]	cell wall organization [GO:0071555];cellulose biosynthetic process [GO:0030244];cellulose synthase (UDP-forming) activity [GO:0016760];cellulose synthase activity [GO:0016759];Golgi apparatus [GO:0005794];integral component of membrane [GO:0016021];metal ion binding [GO:0046872];plant-type primary cell wall biogenesis [GO:0009833];plasma membrane [GO:0005886];trans-Golgi network [GO:0005802]	23	14	120.1	7.39	0.00182563	10.2.1	cell wall
+	2.29369	-0.661432	at4g21960	A0A0R0J8T7	Peroxidase (EC 1.11.1.7)	547548 GLYMA_07G260300	hydrogen peroxide catabolic process [GO:0042744];response to oxidative stress [GO:0006979]	extracellular region [GO:0005576]	heme binding [GO:0020037];metal ion binding [GO:0046872];peroxidase activity [GO:0004601]	extracellular region [GO:0005576];heme binding [GO:0020037];hydrogen peroxide catabolic process [GO:0042744];metal ion binding [GO:0046872];peroxidase activity [GO:0004601];response to oxidative stress [GO:0006979]	34	6	34.4	8.76	0.00508523	26.12	misc
+	2.95233	-0.662495	at5g07440	I1J9Q7	Glutamate dehydrogenase	100801250 GLYMA_01G204600	cellular amino acid metabolic process [GO:0006520]		nucleotide binding [GO:0000166];oxidoreductase activity, acting on the CH-NH2 group of donors, NAD or NADP as acceptor [GO:0016639]	cellular amino acid metabolic process [GO:0006520];nucleotide binding [GO:0000166];oxidoreductase activity, acting on the CH-NH2 group of donors, NAD or NADP as acceptor [GO:0016639]	28	6	44.8	6.4	0.00111601	12.3.1	N-metabolism
+	1.65591	-0.664444	at1g70890	C6T1D7	Bet_v_1 domain-containing protein	100500325 GLYMA_08G230400	defense response [GO:0006952]			defense response [GO:0006952]	20	2	17.3	6.52	0.0220845	20.2.99	stress
+	2.41426	-0.665844	at4g33945	I1KL23	Uncharacterized protein	100527792 GLYMA_07G178400					14	4	50	7.58	0.00385244	35.1.3	not assigned
+	2.98585	-0.667252	at5g38880	I1N4R3	Uncharacterized protein	100791067 GLYMA_18G274100	spindle assembly [GO:0051225]	HAUS complex [GO:0070652]		HAUS complex [GO:0070652];spindle assembly [GO:0051225]	4	2	87.4	6.84	0.00103311	35.2	not assigned
+	2.16015	-0.667298	at5g63630	K7MEV8	Uncharacterized protein	100799999 GLYMA_16G025700		chloroplast [GO:0009507]	ATP binding [GO:0005524];RNA binding [GO:0003723];RNA helicase activity [GO:0003724]	ATP binding [GO:0005524];chloroplast [GO:0009507];RNA binding [GO:0003723];RNA helicase activity [GO:0003724]	6	3	89.5	9.63	0.00691599	27.1.2	RNA
+	3.03957	-0.66741	at4g21960	O64970	Peroxidase (EC 1.11.1.7)	Prx2 547513 GLYMA_17G013600	hydrogen peroxide catabolic process [GO:0042744];response to oxidative stress [GO:0006979]	extracellular region [GO:0005576];plant-type cell wall [GO:0009505];plasmodesma [GO:0009506]	heme binding [GO:0020037];metal ion binding [GO:0046872];peroxidase activity [GO:0004601]	extracellular region [GO:0005576];heme binding [GO:0020037];hydrogen peroxide catabolic process [GO:0042744];metal ion binding [GO:0046872];peroxidase activity [GO:0004601];plant-type cell wall [GO:0009505];plasmodesma [GO:0009506];response to oxidative stress [GO:0006979]	31	6	37.2	8.43	0.000912916	26.12	misc
+	2.39403	-0.669368	at3g02540	I1LEX5	Uncharacterized protein	100818012 GLYMA_10G275100	nucleotide-excision repair [GO:0006289];proteasome-mediated ubiquitin-dependent protein catabolic process [GO:0043161]	cytosol [GO:0005829];nucleoplasm [GO:0005654];proteasome complex [GO:0000502]	damaged DNA binding [GO:0003684];polyubiquitin modification-dependent protein binding [GO:0031593];proteasome binding [GO:0070628];ubiquitin binding [GO:0043130]	cytosol [GO:0005829];damaged DNA binding [GO:0003684];nucleoplasm [GO:0005654];nucleotide-excision repair [GO:0006289];polyubiquitin modification-dependent protein binding [GO:0031593];proteasome binding [GO:0070628];proteasome complex [GO:0000502];proteasome-mediated ubiquitin-dependent protein catabolic process [GO:0043161];ubiquitin binding [GO:0043130]	29	7	42.9	4.84	0.0040362	29.5.11.1	protein
+	2.78834	-0.669475	at2g21660	K7LP97	RRM domain-containing protein	GLYMA_11G117600		ribonucleoprotein complex [GO:1990904]	RNA binding [GO:0003723]	ribonucleoprotein complex [GO:1990904];RNA binding [GO:0003723]	51	6	16.9	8.12	0.00162802	27.4	RNA
	1.45063	-0.671833	at5g12380	A0A0R4J4L3	Annexin	100806472 GLYMA_11G153800	response to cold [GO:0009409];response to heat [GO:0009408];response to salt stress [GO:0009651];response to water deprivation [GO:0009414]		calcium ion binding [GO:0005509];calcium-dependent phospholipid binding [GO:0005544]	calcium ion binding [GO:0005509];calcium-dependent phospholipid binding [GO:0005544];response to cold [GO:0009409];response to heat [GO:0009408];response to salt stress [GO:0009651];response to water deprivation [GO:0009414]	50	15	35.9	7.91	0.0354296	31.1	cell
+	3.03004	-0.674645	atmg00640	K7MMF4	Uncharacterized protein	GLYMA_17G185600	ATP synthesis coupled proton transport [GO:0015986]	mitochondrial proton-transporting ATP synthase complex [GO:0005753];mitochondrial proton-transporting ATP synthase complex, coupling factor F(o) [GO:0000276]	proton transmembrane transporter activity [GO:0015078]	ATP synthesis coupled proton transport [GO:0015986];mitochondrial proton-transporting ATP synthase complex [GO:0005753];mitochondrial proton-transporting ATP synthase complex, coupling factor F(o) [GO:0000276];proton transmembrane transporter activity [GO:0015078]	11	2	22	9.96	0.00093316	9.9	mitochondrial electron transport / ATP synthesis
+	1.99153	-0.678354	at3g22330	A0A0R4J2R4	Uncharacterized protein	100778436 GLYMA_02G281200	Group II intron splicing [GO:0000373]	cytoplasm [GO:0005737]	ATP binding [GO:0005524];RNA binding [GO:0003723];RNA helicase activity [GO:0003724]	ATP binding [GO:0005524];cytoplasm [GO:0005737];Group II intron splicing [GO:0000373];RNA binding [GO:0003723];RNA helicase activity [GO:0003724]	17	7	63.8	9.48	0.010197	27.1.2	RNA
	1.42458	-0.678641	at3g52850	I1N383	EGF_CA domain-containing protein	100807514 GLYMA_18G213400	Golgi to vacuole transport [GO:0006896];protein targeting to vacuole [GO:0006623];ubiquitin-dependent protein catabolic process [GO:0006511]	endosome [GO:0005768];Golgi transport complex [GO:0017119];integral component of membrane [GO:0016021];membrane [GO:0016020];trans-Golgi network [GO:0005802]	calcium ion binding [GO:0005509];ubiquitin protein ligase activity [GO:0061630]	calcium ion binding [GO:0005509];endosome [GO:0005768];Golgi to vacuole transport [GO:0006896];Golgi transport complex [GO:0017119];integral component of membrane [GO:0016021];membrane [GO:0016020];protein targeting to vacuole [GO:0006623];trans-Golgi network [GO:0005802];ubiquitin protein ligase activity [GO:0061630];ubiquitin-dependent protein catabolic process [GO:0006511]	14	7	68.6	5.8	0.0376203	29.3.4.3	protein
+	1.80282	-0.678678	at2g43160	I1KZI6	ENTH domain-containing protein	100805865 GLYMA_08G362400					12	7	98.5	5.87	0.0157463	35.1.21	not assigned
+	3.30197	-0.680797	at1g29040	C6T0B5	Uncharacterized protein	100306653 GLYMA_13G170900					59	4	14	6.15	0.000498914	35.2	not assigned
+	2.25576	-0.686306	at2g32850	I1MJK2	Protein kinase domain-containing protein	100780879 GLYMA_15G269800	protein phosphorylation [GO:0006468]		ATP binding [GO:0005524];protein serine/threonine kinase activity [GO:0004674]	ATP binding [GO:0005524];protein phosphorylation [GO:0006468];protein serine/threonine kinase activity [GO:0004674]	7	4	73.5	7.75	0.00554938	29.4	protein
+	2.05518	-0.686786	at1g17420	I1KHC6	Lipoxygenase (EC 1.13.11.-)	100793614 GLYMA_07G039900	oxylipin biosynthetic process [GO:0031408]		metal ion binding [GO:0046872];oxidoreductase activity, acting on single donors with incorporation of molecular oxygen, incorporation of two atoms of oxygen [GO:0016702]	metal ion binding [GO:0046872];oxidoreductase activity, acting on single donors with incorporation of molecular oxygen, incorporation of two atoms of oxygen [GO:0016702];oxylipin biosynthetic process [GO:0031408]	10	6	104.3	7.49	0.0088068	17.7.1.2	hormone metabolism
+	2.615	-0.687342	at4g21020	I1M222	Uncharacterized protein	GLYMA_13G237700					33	8	25.6	5.68	0.00242662	35.1.22	not assigned
+	3.11312	-0.690548	at5g20250	I1MU56	Uncharacterized protein	102663960 GLYMA_17G111400	raffinose family oligosaccharide biosynthetic process [GO:0010325]		catalytic activity [GO:0003824]	catalytic activity [GO:0003824];raffinose family oligosaccharide biosynthetic process [GO:0010325]	27	15	82.2	6.25	0.000770697	3.1.2.2	minor CHO metabolism
+	2.31469	-0.692932	at1g11860	I1MFI3	Aminomethyltransferase (EC 2.1.2.10) (Glycine cleavage system T protein)	100800509 GLYMA_15G109300	glycine decarboxylation via glycine cleavage system [GO:0019464]	mitochondrion [GO:0005739]	aminomethyltransferase activity [GO:0004047];transaminase activity [GO:0008483]	aminomethyltransferase activity [GO:0004047];glycine decarboxylation via glycine cleavage system [GO:0019464];mitochondrion [GO:0005739];transaminase activity [GO:0008483]	51	12	44.3	8.56	0.00484515	1.2.4.2	PS
+	5.22253	-0.693385	at3g16990	Q9SWB6	Probable bifunctional TENA-E protein (EC 3.5.1.-) (EC 3.5.99.2) (Aminopyrimidine aminohydrolase) (Formylaminopyrimidine amidohydrolase) (Formylaminopyrimidine deformylase) (Seed maturation protein PM36)	TENA_E PM36 Glyma17g03600	thiamine biosynthetic process [GO:0009228];thiamine diphosphate biosynthetic process [GO:0009229]	cytosol [GO:0005829]	thiaminase activity [GO:0050334]	cytosol [GO:0005829];thiaminase activity [GO:0050334];thiamine biosynthetic process [GO:0009228];thiamine diphosphate biosynthetic process [GO:0009229]	54	11	26	5.35	5.9906e-06	35.1	not assigned
+	2.03331	-0.696635	at1g19130	C6SZM3	Cupin_5 domain-containing protein			cytosol [GO:0005829]		cytosol [GO:0005829]	61	5	21.8	5.34	0.00926174	35.2	not assigned
+	1.59058	-0.697078	at5g06060	A0A0R0HXT4	Uncharacterized protein	100819646 GLYMA_11G221400					31	6	29	7.3	0.0256696	26.8	misc
+	1.78815	-0.698911	at1g62020	I1LJ90	Coatomer subunit alpha	100781504 GLYMA_11G113000	endoplasmic reticulum to Golgi vesicle-mediated transport [GO:0006888];intracellular protein transport [GO:0006886];intra-Golgi vesicle-mediated transport [GO:0006891];retrograde vesicle-mediated transport, Golgi to endoplasmic reticulum [GO:0006890]	COPI vesicle coat [GO:0030126];Golgi membrane [GO:0000139]	structural molecule activity [GO:0005198]	COPI vesicle coat [GO:0030126];endoplasmic reticulum to Golgi vesicle-mediated transport [GO:0006888];Golgi membrane [GO:0000139];intracellular protein transport [GO:0006886];intra-Golgi vesicle-mediated transport [GO:0006891];retrograde vesicle-mediated transport, Golgi to endoplasmic reticulum [GO:0006890];structural molecule activity [GO:0005198]	37	33	136.7	6.96	0.0162875	31.4	cell
+	3.42351	-0.700765	at4g26220	I1J4D5	Uncharacterized protein	100800911 GLYMA_01G004200			O-methyltransferase activity [GO:0008171]	O-methyltransferase activity [GO:0008171]	59	9	26.6	5.9	0.000377127	16.2.1.6	secondary metabolism
+	1.89455	-0.701667	at1g54270	A0A0R4J5N3	Uncharacterized protein	GLYMA_17G053200	cytoplasmic translational initiation [GO:0002183]	cytoplasmic stress granule [GO:0010494]	ATP binding [GO:0005524];RNA binding [GO:0003723];RNA helicase activity [GO:0003724];translation initiation factor activity [GO:0003743]	ATP binding [GO:0005524];cytoplasmic stress granule [GO:0010494];cytoplasmic translational initiation [GO:0002183];RNA binding [GO:0003723];RNA helicase activity [GO:0003724];translation initiation factor activity [GO:0003743]	72	24	46.8	5.68	0.0127481	29.2.3	protein
+	1.63369	-0.702382	at5g42820	I1JPW6	Uncharacterized protein	100811622 GLYMA_03G190600	mRNA splicing, via spliceosome [GO:0000398]	spliceosomal complex [GO:0005681];U2AF [GO:0089701]	metal ion binding [GO:0046872];pre-mRNA 3'-splice site binding [GO:0030628]	metal ion binding [GO:0046872];mRNA splicing, via spliceosome [GO:0000398];pre-mRNA 3'-splice site binding [GO:0030628];spliceosomal complex [GO:0005681];U2AF [GO:0089701]	9	2	36.2	9.44	0.023244	27.1.1	RNA
+	1.81414	-0.708183	at1g77120	I1MAE6	PKS_ER domain-containing protein	100800668 GLYMA_14G121200	formaldehyde catabolic process [GO:0046294]	cytosol [GO:0005829]	alcohol dehydrogenase activity, zinc-dependent [GO:0004024];S-(hydroxymethyl)glutathione dehydrogenase activity [GO:0051903];zinc ion binding [GO:0008270]	alcohol dehydrogenase activity, zinc-dependent [GO:0004024];cytosol [GO:0005829];formaldehyde catabolic process [GO:0046294];S-(hydroxymethyl)glutathione dehydrogenase activity [GO:0051903];zinc ion binding [GO:0008270]	29	7	40.8	6.52	0.0153413	5.3	fermentation
+	2.4162	-0.70825	at2g19640	A0A0R0LAZ3	SET domain-containing protein	GLYMA_01G148700					42	7	40.7	6.51	0.0038353	27.3.69	RNA
+	3.80713	-0.708364	at1g52690	Q9XET0	Seed maturation protein PM30	PM30 547996 GLYMA_13G363300					69	11	15.1	8.9	0.000155909	33.2	development
+	2.54433	-0.710891	at5g20160	C6SWR8	Ribonucloprotein	100798912 GLYMA_02G229800 GLYMA_14G196700	maturation of LSU-rRNA [GO:0000470];mRNA splicing, via spliceosome [GO:0000398]	box C/D snoRNP complex [GO:0031428];small-subunit processome [GO:0032040];U4/U6 x U5 tri-snRNP complex [GO:0046540]	RNA binding [GO:0003723]	box C/D snoRNP complex [GO:0031428];maturation of LSU-rRNA [GO:0000470];mRNA splicing, via spliceosome [GO:0000398];RNA binding [GO:0003723];small-subunit processome [GO:0032040];U4/U6 x U5 tri-snRNP complex [GO:0046540]	58	3	13.8	7.12	0.00285544	29.2.1.2.2.57	protein
+	2.2989	-0.712483	at1g19190	I1LE69	Abhydrolase_3 domain-containing protein	GLYMA_10G250200			hydrolase activity [GO:0016787]	hydrolase activity [GO:0016787]	47	6	36.7	5.86	0.00502453	35.1	not assigned
+	1.95351	-0.714499	at5g41950	I1LBX9	Uncharacterized protein	100809275 GLYMA_10G172800					30	5	58.9	5.05	0.0111299	35.2	not assigned
+	3.46017	-0.716524	at1g09920	C6T0E3	TRAF-type domain-containing protein	100306673 GLYMA_06G092700		integral component of membrane [GO:0016021]	zinc ion binding [GO:0008270]	integral component of membrane [GO:0016021];zinc ion binding [GO:0008270]	19	2	22.7	5.91	0.000346603	27.3.99	RNA
+	1.60889	-0.718394	at4g17520	C6TH20	HABP4_PAI-RBP1 domain-containing protein	100807657 GLYMA_09G243200			RNA binding [GO:0003723]	RNA binding [GO:0003723]	46	9	39.4	6.19	0.0246098	27.4	RNA
+	3.82656	-0.719503	at5g52420	I1LDP2	Uncharacterized protein	100784533 GLYMA_10G233300		integral component of membrane [GO:0016021]		integral component of membrane [GO:0016021]	24	4	27.9	8.92	0.000149086	35.2	not assigned
+	3.89639	-0.723923	at3g14690	I1KW78	Uncharacterized protein	100801959 GLYMA_08G238100		integral component of membrane [GO:0016021]	heme binding [GO:0020037];iron ion binding [GO:0005506];monooxygenase activity [GO:0004497];oxidoreductase activity, acting on paired donors, with incorporation or reduction of molecular oxygen [GO:0016705]	heme binding [GO:0020037];integral component of membrane [GO:0016021];iron ion binding [GO:0005506];monooxygenase activity [GO:0004497];oxidoreductase activity, acting on paired donors, with incorporation or reduction of molecular oxygen [GO:0016705]	28	12	60.8	9.16	0.000126943	26.1	misc
+	3.74093	-0.723938	at3g21190	C6TGB8	Uncharacterized protein	100813879 GLYMA_08G222300	fucose metabolic process [GO:0006004]	integral component of membrane [GO:0016021]	transferase activity, transferring glycosyl groups [GO:0016757]	fucose metabolic process [GO:0006004];integral component of membrane [GO:0016021];transferase activity, transferring glycosyl groups [GO:0016757]	40	12	46.2	6.1	0.000181582	35.2	not assigned
+	3.70149	-0.724713	at3g16520	A0A024FRL5	Glycosyltransferase (EC 2.4.1.-)				transferase activity, transferring hexosyl groups [GO:0016758]	transferase activity, transferring hexosyl groups [GO:0016758]	11	4	52	5.92	0.000198841	26.2	misc
+	4.1537	-0.727635	at2g34470	C6T9B1	cobW domain-containing protein	547551 GLYMA_08G084800	nitrogen compound metabolic process [GO:0006807]		GTPase activity [GO:0003924];nickel cation binding [GO:0016151]	GTPase activity [GO:0003924];nickel cation binding [GO:0016151];nitrogen compound metabolic process [GO:0006807]	67	13	31.4	6.48	7.01936e-05	13.2.2.3	amino acid metabolism
+	1.89326	-0.738587	at1g01300	I1KHU8	Peptidase A1 domain-containing protein	100791511 GLYMA_07G055300	protein catabolic process [GO:0030163];proteolysis [GO:0006508]		aspartic-type endopeptidase activity [GO:0004190]	aspartic-type endopeptidase activity [GO:0004190];protein catabolic process [GO:0030163];proteolysis [GO:0006508]	21	7	50.7	8.44	0.0127861	29.5.4	protein
+	1.51745	-0.745909	at2g39770	C6TI75	NTP_transferase domain-containing protein	100779367 GLYMA_11G223700	biosynthetic process [GO:0009058]		nucleotidyltransferase activity [GO:0016779]	biosynthetic process [GO:0009058];nucleotidyltransferase activity [GO:0016779]	24	5	39.6	7.49	0.0303775	10.1.1.1	cell wall
+	2.93104	-0.748975	at3g25150	I1NDI0	Uncharacterized protein	100805610 GLYMA_20G025500		cytosol [GO:0005829];ribonucleoprotein complex [GO:1990904]	mRNA binding [GO:0003729]	cytosol [GO:0005829];mRNA binding [GO:0003729];ribonucleoprotein complex [GO:1990904]	19	6	50.8	6.04	0.00117208	29.3.1	protein
+	1.97916	-0.754074	at5g46280	I1KRF9	DNA helicase (EC 3.6.4.12)	100811545 GLYMA_08G084400	DNA strand elongation involved in DNA replication [GO:0006271];double-strand break repair via break-induced replication [GO:0000727];mitotic DNA replication initiation [GO:1902975];pre-replicative complex assembly involved in nuclear cell cycle DNA replication [GO:0006267]	MCM complex [GO:0042555];nucleus [GO:0005634]	ATP binding [GO:0005524];DNA helicase activity [GO:0003678];DNA replication origin binding [GO:0003688];single-stranded DNA binding [GO:0003697]	ATP binding [GO:0005524];DNA helicase activity [GO:0003678];DNA replication origin binding [GO:0003688];DNA strand elongation involved in DNA replication [GO:0006271];double-strand break repair via break-induced replication [GO:0000727];MCM complex [GO:0042555];mitotic DNA replication initiation [GO:1902975];nucleus [GO:0005634];pre-replicative complex assembly involved in nuclear cell cycle DNA …	8	4	86.7	6.62	0.0104915	28.1	DNA
+	2.5886	-0.754877	at2g46210	K7M5W7	Cytochrome b5 heme-binding domain-containing protein	100775880 GLYMA_14G095400	lipid metabolic process [GO:0006629]	integral component of membrane [GO:0016021]	oxidoreductase activity [GO:0016491]	integral component of membrane [GO:0016021];lipid metabolic process [GO:0006629];oxidoreductase activity [GO:0016491]	5	2	48.3	8.6	0.00257871	11.8.1	lipid metabolism
+	1.45784	-0.755098	at1g03080	A0A0R0HNL5	NAB domain-containing protein	100806987 GLYMA_10G028800			actin binding [GO:0003779]	actin binding [GO:0003779]	2	4	251.2	4.97	0.034847	29.4	protein
+	1.49688	-0.755143	at1g13560	K7K808	Uncharacterized protein	100782910 GLYMA_02G128300	phosphatidylethanolamine biosynthetic process [GO:0006646]	endoplasmic reticulum membrane [GO:0005789];Golgi apparatus [GO:0005794];integral component of membrane [GO:0016021]	diacylglycerol cholinephosphotransferase activity [GO:0004142];ethanolaminephosphotransferase activity [GO:0004307];phosphotransferase activity, for other substituted phosphate groups [GO:0016780]	diacylglycerol cholinephosphotransferase activity [GO:0004142];endoplasmic reticulum membrane [GO:0005789];ethanolaminephosphotransferase activity [GO:0004307];Golgi apparatus [GO:0005794];integral component of membrane [GO:0016021];phosphatidylethanolamine biosynthetic process [GO:0006646];phosphotransferase activity, for other substituted phosphate groups [GO:0016780]	15	3	43.5	8.03	0.031851	26.1	misc
+	1.8087	-0.758907	at2g45180	A0A0R0JWL2	Uncharacterized protein	GLYMA_05G057800					33	3	21.2	8.47	0.0155346	26.21	misc
	1.34692	-0.759443	at3g58180	I1JP19	Deoxyhypusine hydroxylase (DOHH) (EC 1.14.99.29) (Deoxyhypusine dioxygenase) (Deoxyhypusine monooxygenase)	100815364 GLYMA_03G161100	peptidyl-lysine modification to peptidyl-hypusine [GO:0008612]	cytosol [GO:0005829]	deoxyhypusine monooxygenase activity [GO:0019135];metal ion binding [GO:0046872]	cytosol [GO:0005829];deoxyhypusine monooxygenase activity [GO:0019135];metal ion binding [GO:0046872];peptidyl-lysine modification to peptidyl-hypusine [GO:0008612]	28	4	32.6	4.79	0.0449867	35.1	not assigned
+	2.99039	-0.762643	at5g47810	I1KNN0	ATP-dependent 6-phosphofructokinase (ATP-PFK) (Phosphofructokinase) (EC 2.7.1.11) (Phosphohexokinase)	100807957 PFK GLYMA_07G269500	fructose 6-phosphate metabolic process [GO:0006002]	cytoplasm [GO:0005737]	6-phosphofructokinase activity [GO:0003872];ATP binding [GO:0005524];metal ion binding [GO:0046872]	6-phosphofructokinase activity [GO:0003872];ATP binding [GO:0005524];cytoplasm [GO:0005737];fructose 6-phosphate metabolic process [GO:0006002];metal ion binding [GO:0046872]	52	16	51.1	6.71	0.00102237	4.1.5	glycolysis
+	2.53087	-0.763996	at4g10960	I1LG74	NAD(P)-bd_dom domain-containing protein	100792137 GLYMA_11G017100	galactose catabolic process [GO:0019388];galactose catabolic process via UDP-galactose [GO:0033499]	cytosol [GO:0005829]	UDP-glucose 4-epimerase activity [GO:0003978]	cytosol [GO:0005829];galactose catabolic process [GO:0019388];galactose catabolic process via UDP-galactose [GO:0033499];UDP-glucose 4-epimerase activity [GO:0003978]	16	5	42.7	7.28	0.00294531	10.1.2	cell wall
	1.31224	-0.764872	at3g03070	I1LIH7	zf-CHCC domain-containing protein	GLYMA_11G091800	mitochondrial electron transport, NADH to ubiquinone [GO:0006120]	mitochondrial respiratory chain complex I [GO:0005747]		mitochondrial electron transport, NADH to ubiquinone [GO:0006120];mitochondrial respiratory chain complex I [GO:0005747]	42	2	11.7	7.43	0.0487264	9.1.2	mitochondrial electron transport / ATP synthesis
+	2.31136	-0.76508	at2g36640	Q39871	Late embryongenesis abundant protein	MP2 547827 GLYMA_13G149000					37	15	50.6	6.67	0.00488244	33.2	development
+	2.98857	-0.765276	at1g47128	I1MMG2	Uncharacterized protein	100499797 GLYMA_16G095900	proteolysis involved in cellular protein catabolic process [GO:0051603]	extracellular space [GO:0005615];lysosome [GO:0005764]	cysteine-type endopeptidase activity [GO:0004197]	cysteine-type endopeptidase activity [GO:0004197];extracellular space [GO:0005615];lysosome [GO:0005764];proteolysis involved in cellular protein catabolic process [GO:0051603]	20	6	40.8	5.92	0.00102667	29.5.3	protein
+	4.22056	-0.769572	at1g54870	A0A0R0I4F6	Uncharacterized protein	GLYMA_10G155300			oxidoreductase activity [GO:0016491]	oxidoreductase activity [GO:0016491]	80	18	31.8	7.36	6.01789e-05	26.22	misc
+	2.34225	-0.769898	at2g44640	I1JMJ6	Uncharacterized protein	100775974 GLYMA_03G103500	ER to chloroplast lipid transport [GO:1990052]	chloroplast envelope [GO:0009941];mitochondrion [GO:0005739];vacuolar membrane [GO:0005774]		chloroplast envelope [GO:0009941];ER to chloroplast lipid transport [GO:1990052];mitochondrion [GO:0005739];vacuolar membrane [GO:0005774]	14	5	51.5	9.09	0.00454726	35.2	not assigned
+	3.53544	-0.774714	at2g42560	Q39846	Seed biotin-containing protein SBP65 (BP75) (Seed biotinylated protein of 65 kDa)	SBP65 GmPM4					39	14	67.8	6.48	0.000291444	35.1.22	not assigned
+	4.04732	-0.776377	at2g21660	K7KHJ7	RRM domain-containing protein	100806292 GLYMA_04G012700		ribonucleoprotein complex [GO:1990904]	RNA binding [GO:0003723]	ribonucleoprotein complex [GO:1990904];RNA binding [GO:0003723]	59	7	18	8.12	8.96772e-05	27.4	RNA
+	2.80187	-0.778509	at2g28490	B2YDR0	Gly m Bd 28K allergen (Fragment)				nutrient reservoir activity [GO:0045735]	nutrient reservoir activity [GO:0045735]	8	3	50.7	6.19	0.00157807	33.1	development
+	2.78801	-0.782499	at5g02770	I1NA37	Uncharacterized protein	100791970 GLYMA_19G176700	poly(A)+ mRNA export from nucleus [GO:0016973]	nucleus [GO:0005634]		nucleus [GO:0005634];poly(A)+ mRNA export from nucleus [GO:0016973]	62	6	21	6.93	0.00162926	35.2	not assigned
+	1.61797	-0.782927	at4g01100	I1KHX8	Uncharacterized protein	100814032 GLYMA_07G058100		integral component of membrane [GO:0016021]	transmembrane transporter activity [GO:0022857]	integral component of membrane [GO:0016021];transmembrane transporter activity [GO:0022857]	37	9	38.2	9.29	0.0241007	34.9	transport
+	3.02121	-0.791926	at4g32410	I1JUE0	Cellulose synthase (EC 2.4.1.12)	100810567 GLYMA_04G067900	cell wall organization [GO:0071555];cellulose biosynthetic process [GO:0030244];plant-type primary cell wall biogenesis [GO:0009833]	Golgi apparatus [GO:0005794];integral component of membrane [GO:0016021];plasma membrane [GO:0005886];trans-Golgi network [GO:0005802]	cellulose synthase (UDP-forming) activity [GO:0016760];cellulose synthase activity [GO:0016759];metal ion binding [GO:0046872]	cell wall organization [GO:0071555];cellulose biosynthetic process [GO:0030244];cellulose synthase (UDP-forming) activity [GO:0016760];cellulose synthase activity [GO:0016759];Golgi apparatus [GO:0005794];integral component of membrane [GO:0016021];metal ion binding [GO:0046872];plant-type primary cell wall biogenesis [GO:0009833];plasma membrane [GO:0005886];trans-Golgi network [GO:0005802]	23	14	122	6.76	0.000952333	10.2.1	cell wall
+	1.51582	-0.791944	at4g27450	I1MEH7	DUF3700 domain-containing protein	100798222 GLYMA_15G073100					18	2	27.9	5.92	0.0304915	17.2.3	hormone metabolism
+	1.79324	-0.794229	at3g18610	I1LPJ9	Uncharacterized protein	100779929 GLYMA_12G027400	ribosomal small subunit biogenesis [GO:0042274]	90S preribosome [GO:0030686];nucleolus [GO:0005730]	rRNA binding [GO:0019843]	90S preribosome [GO:0030686];nucleolus [GO:0005730];ribosomal small subunit biogenesis [GO:0042274];rRNA binding [GO:0019843]	12	7	77.5	5.49	0.0160976	30.5	signalling
	1.34652	-0.794861	at5g25060	A0A0R0G0B2	Uncharacterized protein	GLYMA_16G095500	RNA processing [GO:0006396]		RNA binding [GO:0003723]	RNA binding [GO:0003723];RNA processing [GO:0006396]	4	2	99.1	6.39	0.0450279	27.4	RNA
+	4.11229	-0.795101	at5g51750	I1LDX7	Uncharacterized protein	100804847 GLYMA_10G241600			serine-type endopeptidase activity [GO:0004252]	serine-type endopeptidase activity [GO:0004252]	16	8	84.6	8.69	7.72163e-05	29.5.1	protein
+	1.86979	-0.79534	at3g10050	I1LZD0	Threonine dehydratase (EC 4.3.1.19) (Threonine deaminase)	100802802 GLYMA_13G148600	isoleucine biosynthetic process [GO:0009097];threonine catabolic process [GO:0006567];threonine metabolic process [GO:0006566]	integral component of membrane [GO:0016021]	L-threonine ammonia-lyase activity [GO:0004794];pyridoxal phosphate binding [GO:0030170]	integral component of membrane [GO:0016021];isoleucine biosynthetic process [GO:0009097];L-threonine ammonia-lyase activity [GO:0004794];pyridoxal phosphate binding [GO:0030170];threonine catabolic process [GO:0006567];threonine metabolic process [GO:0006566]	21	8	65.8	7.02	0.013496	13.1.4.5.1	amino acid metabolism
+	1.85134	-0.797495	at4g00660	I1KID0	Uncharacterized protein	100800861 GLYMA_07G072700	cytoplasmic mRNA processing body assembly [GO:0033962];stress granule assembly [GO:0034063]	cytoplasmic stress granule [GO:0010494];P-body [GO:0000932]	ATP binding [GO:0005524];mRNA binding [GO:0003729];RNA binding [GO:0003723];RNA helicase activity [GO:0003724]	ATP binding [GO:0005524];cytoplasmic mRNA processing body assembly [GO:0033962];cytoplasmic stress granule [GO:0010494];mRNA binding [GO:0003729];P-body [GO:0000932];RNA binding [GO:0003723];RNA helicase activity [GO:0003724];stress granule assembly [GO:0034063]	29	9	57.7	8.4	0.0140819	28.1	DNA
+	2.6388	-0.797952	at1g55090	I1KPN4	Glutamine-dependent NAD(+) synthetase (EC 6.3.5.1) (NAD(+) synthase [glutamine-hydrolyzing])	100777145 GLYMA_08G025800	NAD biosynthetic process [GO:0009435]	cytoplasm [GO:0005737]	ATP binding [GO:0005524];glutaminase activity [GO:0004359];NAD+ synthase (glutamine-hydrolyzing) activity [GO:0003952]	ATP binding [GO:0005524];cytoplasm [GO:0005737];glutaminase activity [GO:0004359];NAD biosynthetic process [GO:0009435];NAD+ synthase (glutamine-hydrolyzing) activity [GO:0003952]	12	5	81.2	6.32	0.00229723	35.1	not assigned
+	2.06444	-0.800921	at5g17550	C6SZT7	Uncharacterized protein			peroxisome [GO:0005777]		peroxisome [GO:0005777]	14	2	27.3	4.73	0.00862112	31.1	cell
+	2.77907	-0.807237	at1g47128	C6TFM1	Uncharacterized protein				cysteine-type peptidase activity [GO:0008234]	cysteine-type peptidase activity [GO:0008234]	29	8	40.9	7.36	0.00166314	29.5.3	protein
+	1.79626	-0.809031	at4g35890	I1K7H8	HTH La-type RNA-binding domain-containing protein	100792549 GLYMA_06G022100			RNA binding [GO:0003723]	RNA binding [GO:0003723]	16	3	55.1	7.17	0.015986	35.1	not assigned
+	2.08947	-0.817984	at1g35470	K7L8H9	Uncharacterized protein	100805319 GLYMA_08G238500					11	3	52.3	5.49	0.0081383	35.1	not assigned
+	4.48307	-0.821452	at1g55020	B3TDK4	Lipoxygenase (EC 1.13.11.-)		oxylipin biosynthetic process [GO:0031408]		metal ion binding [GO:0046872];oxidoreductase activity, acting on single donors with incorporation of molecular oxygen, incorporation of two atoms of oxygen [GO:0016702]	metal ion binding [GO:0046872];oxidoreductase activity, acting on single donors with incorporation of molecular oxygen, incorporation of two atoms of oxygen [GO:0016702];oxylipin biosynthetic process [GO:0031408]	83	49	94.4	6.33	3.28799e-05	17.7.1.2	hormone metabolism
+	2.54965	-0.823366	at4g32910	I1MWB9	Nuclear pore complex protein Nup85	100785741 GLYMA_17G193800	mRNA export from nucleus [GO:0006406];positive regulation of transcription, DNA-templated [GO:0045893];protein import into nucleus [GO:0006606];response to abscisic acid [GO:0009737]	nuclear membrane [GO:0031965];nuclear pore outer ring [GO:0031080]	structural constituent of nuclear pore [GO:0017056]	mRNA export from nucleus [GO:0006406];nuclear membrane [GO:0031965];nuclear pore outer ring [GO:0031080];positive regulation of transcription, DNA-templated [GO:0045893];protein import into nucleus [GO:0006606];response to abscisic acid [GO:0009737];structural constituent of nuclear pore [GO:0017056]	16	8	78.6	6.86	0.00282068	35.2	not assigned
+	2.04387	-0.824464	at3g16780	C6SXR2	Ribosomal protein L19	100499883 GLYMA_10G016300	translation [GO:0006412]	cytosolic large ribosomal subunit [GO:0022625]	RNA binding [GO:0003723];structural constituent of ribosome [GO:0003735]	cytosolic large ribosomal subunit [GO:0022625];RNA binding [GO:0003723];structural constituent of ribosome [GO:0003735];translation [GO:0006412]	30	4	24.6	11.44	0.0090392	29.2.1.2.2.19	protein
+	2.06774	-0.833296	at5g03740	C6TJ33	C2H2-type domain-containing protein				nucleic acid binding [GO:0003676]	nucleic acid binding [GO:0003676]	10	4	33.3	5.02	0.0085557	27.3.55	RNA
+	5.28098	-0.83409	at1g55020	B3TDK6	Lipoxygenase (EC 1.13.11.-)	547869 Lx3 GLYMA_15G026300	oxylipin biosynthetic process [GO:0031408]		metal ion binding [GO:0046872];oxidoreductase activity, acting on single donors with incorporation of molecular oxygen, incorporation of two atoms of oxygen [GO:0016702]	metal ion binding [GO:0046872];oxidoreductase activity, acting on single donors with incorporation of molecular oxygen, incorporation of two atoms of oxygen [GO:0016702];oxylipin biosynthetic process [GO:0031408]	71	48	96.7	6.58	5.23625e-06	17.7.1.2	hormone metabolism
+	3.17479	-0.838751	at1g16030	I1MT10	Uncharacterized protein	100782173 GLYMA_17G072400	cellular response to heat [GO:0034605];cellular response to unfolded protein [GO:0034620];chaperone cofactor-dependent protein refolding [GO:0051085];protein refolding [GO:0042026];response to unfolded protein [GO:0006986]	cytoplasm [GO:0005737]	ATP binding [GO:0005524];ATPase activity [GO:0016887];ATPase activity, coupled [GO:0042623];heat shock protein binding [GO:0031072];misfolded protein binding [GO:0051787];protein folding chaperone [GO:0044183];unfolded protein binding [GO:0051082]	ATP binding [GO:0005524];ATPase activity [GO:0016887];ATPase activity, coupled [GO:0042623];cellular response to heat [GO:0034605];cellular response to unfolded protein [GO:0034620];chaperone cofactor-dependent protein refolding [GO:0051085];cytoplasm [GO:0005737];heat shock protein binding [GO:0031072];misfolded protein binding [GO:0051787];protein folding chaperone [GO:0044183];protein refoldin…	58	25	70.8	5.39	0.00066867	20.2.1	stress
+	1.61981	-0.839227	at3g49080	I1LIK9	Uncharacterized protein	100797241 GLYMA_11G094400	maturation of SSU-rRNA from tricistronic rRNA transcript (SSU-rRNA, 5.8S rRNA, LSU-rRNA) [GO:0000462];translation [GO:0006412]	ribosome [GO:0005840]	RNA binding [GO:0003723];structural constituent of ribosome [GO:0003735]	maturation of SSU-rRNA from tricistronic rRNA transcript (SSU-rRNA, 5.8S rRNA, LSU-rRNA) [GO:0000462];ribosome [GO:0005840];RNA binding [GO:0003723];structural constituent of ribosome [GO:0003735];translation [GO:0006412]	13	3	46.3	5.59	0.0239987	29.2.1.99.1.9	protein
+	1.72848	-0.839924	at5g53620	I1KAZ0	Uncharacterized protein	100795537 GLYMA_06G134300					5	3	96	5.83	0.0186863	35.2	not assigned
+	2.53143	-0.84924	at1g78570	I1N0W2	NAD(P)-bd_dom domain-containing protein	100810341 GLYMA_18G106300	nucleotide-sugar metabolic process [GO:0009225]		dTDP-glucose 4,6-dehydratase activity [GO:0008460]	dTDP-glucose 4,6-dehydratase activity [GO:0008460];nucleotide-sugar metabolic process [GO:0009225]	34	12	66.6	7.09	0.00294151	10.1.10	cell wall
+	4.18913	-0.851914	at2g18340	Q39873	Lea protein	732637 GLYMA_17G040800					29	14	49.4	7.52	6.46945e-05	35.1.22	not assigned
+	3.79428	-0.853855	at2g21490	O23957	Dehydrin	GmPM12 547495 GLYMA_04G009900	cold acclimation [GO:0009631];response to abscisic acid [GO:0009737];response to water deprivation [GO:0009414]	cytosol [GO:0005829]		cold acclimation [GO:0009631];cytosol [GO:0005829];response to abscisic acid [GO:0009737];response to water deprivation [GO:0009414]	55	3	17.3	9.23	0.00016059	20.2.99	stress
+	3.98596	-0.854041	at4g39260	A0A0R4J3E9	RRM domain-containing protein	100777821 GLYMA_06G012600		ribonucleoprotein complex [GO:1990904]	RNA binding [GO:0003723]	ribonucleoprotein complex [GO:1990904];RNA binding [GO:0003723]	41	5	17.7	8.12	0.000103286	27.3.75	RNA
+	4.08565	-0.859496	at4g17520	I1N466	HABP4_PAI-RBP1 domain-containing protein	100814825 GLYMA_18G251400			RNA binding [GO:0003723]	RNA binding [GO:0003723]	45	11	39.9	6.3	8.21015e-05	27.4	RNA
+	5.0224	-0.859636	at3g53040	Q39801	51 kDa seed maturation protein	732633 GLYMA_13G119400					35	17	51	7.11	9.49739e-06	33.2	development
+	3.76888	-0.860422	at1g54870	Q9LLQ6	Seed maturation protein PM34	PM34			oxidoreductase activity [GO:0016491]	oxidoreductase activity [GO:0016491]	80	17	31.7	7.08	0.000170264	26.22	misc
+	2.70796	-0.862987	at5g45690	C6SWV3	Uncharacterized protein	100305847 GLYMA_13G223700					76	13	27.6	6.1	0.00195903	35.2	not assigned
+	2.50132	-0.864839	at1g07645	C6T374	VOC domain-containing protein	100527071 GLYMA_12G064500					63	4	15.4	5.69	0.00315271	24.2	Biodegradation of Xenobiotics
+	1.58718	-0.866472	at3g12120	P48631	Omega-6 fatty acid desaturase, endoplasmic reticulum isozyme 2 (EC 1.14.19.-)	FAD2-2	unsaturated fatty acid biosynthetic process [GO:0006636]	endoplasmic reticulum membrane [GO:0005789];integral component of membrane [GO:0016021]	oxidoreductase activity, acting on paired donors, with oxidation of a pair of donors resulting in the reduction of molecular oxygen to two molecules of water [GO:0016717]	endoplasmic reticulum membrane [GO:0005789];integral component of membrane [GO:0016021];oxidoreductase activity, acting on paired donors, with oxidation of a pair of donors resulting in the reduction of molecular oxygen to two molecules of water [GO:0016717];unsaturated fatty acid biosynthetic process [GO:0006636]	10	3	43.9	8.51	0.0258715	11.2.4	lipid metabolism
+	3.44006	-0.871379	at4g26740	O23959	Ca+2-binding EF hand protein	GmPM13		integral component of membrane [GO:0016021]		integral component of membrane [GO:0016021]	36	7	27	6.44	0.000363031	33.99	development
+	1.99441	-0.87392	at2g42520	A0A0R4J3S5	Uncharacterized protein	100795756 GLYMA_08G113000		nucleus [GO:0005634];P granule [GO:0043186]	ATP binding [GO:0005524];RNA binding [GO:0003723];RNA helicase activity [GO:0003724]	ATP binding [GO:0005524];nucleus [GO:0005634];P granule [GO:0043186];RNA binding [GO:0003723];RNA helicase activity [GO:0003724]	33	14	66.7	7.87	0.0101297	27.1.2	RNA
+	3.74848	-0.875463	at1g68090	A0A0R0I9M4	Annexin	GLYMA_09G171600	pollen development [GO:0009555];pollen germination [GO:0009846];pollen tube growth [GO:0009860];response to cold [GO:0009409];response to heat [GO:0009408];response to salt stress [GO:0009651];response to water deprivation [GO:0009414]		calcium ion binding [GO:0005509];calcium-dependent phospholipid binding [GO:0005544]	calcium ion binding [GO:0005509];calcium-dependent phospholipid binding [GO:0005544];pollen development [GO:0009555];pollen germination [GO:0009846];pollen tube growth [GO:0009860];response to cold [GO:0009409];response to heat [GO:0009408];response to salt stress [GO:0009651];response to water deprivation [GO:0009414]	50	12	35.5	8.76	0.000178452	31.1	cell
+	2.45854	-0.877756	at4g38710	I1LIY3	Uncharacterized protein	100798129 GLYMA_11G105400			mRNA binding [GO:0003729];translation initiation factor activity [GO:0003743]	mRNA binding [GO:0003729];translation initiation factor activity [GO:0003743]	5	2	40.8	6.29	0.00347906	35.1.40	not assigned
+	4.88149	-0.879596	at1g55020	P09439	Seed linoleate 9S-lipoxygenase-2 (EC 1.13.11.58) (Lipoxygenase-2) (L-2)	LOX1.2 LOX2	oxylipin biosynthetic process [GO:0031408]	cytoplasm [GO:0005737]	metal ion binding [GO:0046872];oxidoreductase activity, acting on single donors with incorporation of molecular oxygen, incorporation of two atoms of oxygen [GO:0016702]	cytoplasm [GO:0005737];metal ion binding [GO:0046872];oxidoreductase activity, acting on single donors with incorporation of molecular oxygen, incorporation of two atoms of oxygen [GO:0016702];oxylipin biosynthetic process [GO:0031408]	70	44	97.1	6.74	1.31374e-05	17.7.1.2	hormone metabolism
+	4.11175	-0.880183	at5g01300	I1JL98	Uncharacterized protein	100817666 GLYMA_03G052200					54	7	18.5	5.38	7.73122e-05	35.1	not assigned
+	1.68237	-0.88021	at3g28200	I1N5X2	Peroxidase (EC 1.11.1.7)	100798144 GLYMA_19G013400	hydrogen peroxide catabolic process [GO:0042744];response to oxidative stress [GO:0006979]	extracellular region [GO:0005576]	heme binding [GO:0020037];metal ion binding [GO:0046872];peroxidase activity [GO:0004601]	extracellular region [GO:0005576];heme binding [GO:0020037];hydrogen peroxide catabolic process [GO:0042744];metal ion binding [GO:0046872];peroxidase activity [GO:0004601];response to oxidative stress [GO:0006979]	38	8	35.5	8.29	0.0207791	26.12	misc
+	1.57157	-0.882211	at4g17770	I1LET3	Glyco_transf_20 domain-containing protein	100808051 GLYMA_10G270800	dephosphorylation [GO:0016311]	cytoplasm [GO:0005737];cytosol [GO:0005829]	catalytic activity [GO:0003824]	catalytic activity [GO:0003824];cytoplasm [GO:0005737];cytosol [GO:0005829];dephosphorylation [GO:0016311]	7	4	96.8	6.34	0.0268183	3.2.3	minor CHO metabolism
+	1.46026	-0.88242	at1g49760	I1K813	Polyadenylate-binding protein (PABP)	100778879 GLYMA_06G041700		cytoplasm [GO:0005737];cytosol [GO:0005829];nucleus [GO:0005634];ribonucleoprotein complex [GO:1990904]	mRNA 3'-UTR binding [GO:0003730];poly(A) binding [GO:0008143];poly(U) RNA binding [GO:0008266];RNA binding [GO:0003723]	cytoplasm [GO:0005737];cytosol [GO:0005829];mRNA 3'-UTR binding [GO:0003730];nucleus [GO:0005634];poly(A) binding [GO:0008143];poly(U) RNA binding [GO:0008266];ribonucleoprotein complex [GO:1990904];RNA binding [GO:0003723]	14	6	68.5	6.71	0.0346526	27.1	RNA
+	2.95865	-0.888733	at3g22490	Q9SEL0	Seed maturation protein PM24	PM24					20	3	26.8	5.33	0.00109989	33.2	development
+	2.03895	-0.892142	at5g42950	K7KSU9	GYF domain-containing protein	GLYMA_06G032600					2	2	197.7	6.47	0.00914217	35.1	not assigned
+	4.8401	-0.898295	at5g22740	I1LRC1	Uncharacterized protein	100791645 GLYMA_12G084600		Golgi apparatus [GO:0005794];integral component of membrane [GO:0016021]	mannan synthase activity [GO:0051753];transferase activity, transferring glycosyl groups [GO:0016757]	Golgi apparatus [GO:0005794];integral component of membrane [GO:0016021];mannan synthase activity [GO:0051753];transferase activity, transferring glycosyl groups [GO:0016757]	28	12	62.5	9.11	1.4451e-05	10.2	cell wall
+	2.57779	-0.898607	at5g01390	I1N2X9	J domain-containing protein	100818358 GLYMA_18G201600	chaperone cofactor-dependent protein refolding [GO:0051085]	cytosol [GO:0005829]	chaperone binding [GO:0051087];unfolded protein binding [GO:0051082]	chaperone binding [GO:0051087];chaperone cofactor-dependent protein refolding [GO:0051085];cytosol [GO:0005829];unfolded protein binding [GO:0051082]	12	2	37.3	9.17	0.00264369	20.2.1	stress
+	2.27395	-0.902029	at5g64330	A0A0R0J4P3	Uncharacterized protein	100810791 GLYMA_07G180900	protein ubiquitination [GO:0016567]			protein ubiquitination [GO:0016567]	9	5	79.5	7.9	0.00532175	30.11	signalling
+	2.3116	-0.902486	at5g18400	I1LSS5	Anamorsin homolog (Fe-S cluster assembly protein DRE2 homolog)	100802432 GLYMA_12G141400	iron-sulfur cluster assembly [GO:0016226]	cytoplasm [GO:0005737];mitochondrial intermembrane space [GO:0005758]	2 iron, 2 sulfur cluster binding [GO:0051537];4 iron, 4 sulfur cluster binding [GO:0051539];electron transfer activity [GO:0009055];metal ion binding [GO:0046872]	2 iron, 2 sulfur cluster binding [GO:0051537];4 iron, 4 sulfur cluster binding [GO:0051539];cytoplasm [GO:0005737];electron transfer activity [GO:0009055];iron-sulfur cluster assembly [GO:0016226];metal ion binding [GO:0046872];mitochondrial intermembrane space [GO:0005758]	27	4	28.5	5.17	0.00487983	35.2	not assigned
+	1.82767	-0.906572	at5g09270	I1KZ96	Uncharacterized protein	GLYMA_08G354200		integral component of membrane [GO:0016021]		integral component of membrane [GO:0016021]	22	2	13.6	9.42	0.0148707	35.2	not assigned
+	3.98913	-0.912005	at1g05010	I1KZX0	Fe2OG dioxygenase domain-containing protein	100808025 GLYMA_09G008400			dioxygenase activity [GO:0051213];metal ion binding [GO:0046872]	dioxygenase activity [GO:0051213];metal ion binding [GO:0046872]	65	15	35.8	5.3	0.000102536	17.5.1.2	hormone metabolism
+	3.75157	-0.912422	at3g26420	C6T2P6	Uncharacterized protein				RNA binding [GO:0003723];zinc ion binding [GO:0008270]	RNA binding [GO:0003723];zinc ion binding [GO:0008270]	6	2	19	8.32	0.000177186	27.4	RNA
+	3.86462	-0.913547	at5g52300	K7LDT9	Uncharacterized protein	547559 GLYMA_09G139600	response to abscisic acid [GO:0009737]			response to abscisic acid [GO:0009737]	41	21	103.3	6.76	0.000136576	20.2.2	stress
+	3.59814	-0.921411	at3g53500	I1NA29	Uncharacterized protein	100789862 GLYMA_19G176100			RNA binding [GO:0003723];zinc ion binding [GO:0008270]	RNA binding [GO:0003723];zinc ion binding [GO:0008270]	17	3	20.6	10.29	0.000252265	27.4	RNA
+	3.43571	-0.925726	at4g36020	K7MH03	Uncharacterized protein	106796585 GLYMA_16G127200			nucleic acid binding [GO:0003676];zinc ion binding [GO:0008270]	nucleic acid binding [GO:0003676];zinc ion binding [GO:0008270]	19	3	24.7	7.49	0.000366681	20.2.2	stress
+	2.84843	-0.929017	at4g20020	I1KUP2	Uncharacterized protein	100813339 GLYMA_08G188700	cytidine to uridine editing [GO:0016554];mitochondrial mRNA modification [GO:0080156]	mitochondrion [GO:0005739]		cytidine to uridine editing [GO:0016554];mitochondrial mRNA modification [GO:0080156];mitochondrion [GO:0005739]	17	5	51.8	8.97	0.00141764	35.2	not assigned
+	1.5191	-0.938404	at1g18390	I1KJ00	Uncharacterized protein	GLYMA_07G096000			polysaccharide binding [GO:0030247]	polysaccharide binding [GO:0030247]	10	2	28.2	5.43	0.0302623	30.2.20	signalling
+	2.4855	-0.9385	at3g51800	C6TCX5	Peptidase_M24 domain-containing protein	100781302 GLYMA_18G203800		cytoplasm [GO:0005737];nucleolus [GO:0005730]	nucleic acid binding [GO:0003676]	cytoplasm [GO:0005737];nucleic acid binding [GO:0003676];nucleolus [GO:0005730]	40	10	43.5	6.7	0.00326962	29.5	protein
+	4.01829	-0.944999	at4g33070	A0A0R4J3M4	Uncharacterized protein	100789053 GLYMA_07G153100		cytosol [GO:0005829]	carboxy-lyase activity [GO:0016831];magnesium ion binding [GO:0000287];thiamine pyrophosphate binding [GO:0030976]	carboxy-lyase activity [GO:0016831];cytosol [GO:0005829];magnesium ion binding [GO:0000287];thiamine pyrophosphate binding [GO:0030976]	41	14	65.1	6.27	9.58753e-05	5.2	fermentation
+	3.48282	-0.946946	at4g17520	I1JMQ3	HABP4_PAI-RBP1 domain-containing protein	100791259 GLYMA_03G110300			RNA binding [GO:0003723]	RNA binding [GO:0003723]	47	10	39.1	6.02	0.000328987	27.4	RNA
+	4.96216	-0.960436	at2g36640	I1L957	Uncharacterized protein	100786618 GLYMA_10G064400					40	17	48.8	6.42	1.09104e-05	33.2	development
+	2.70295	-0.963466	at1g16030	I1JGR5	Uncharacterized protein	100790356 GLYMA_02G205600	cellular response to heat [GO:0034605];cellular response to unfolded protein [GO:0034620];chaperone cofactor-dependent protein refolding [GO:0051085];protein refolding [GO:0042026];response to unfolded protein [GO:0006986]	cytoplasm [GO:0005737]	ATP binding [GO:0005524];ATPase activity [GO:0016887];ATPase activity, coupled [GO:0042623];heat shock protein binding [GO:0031072];misfolded protein binding [GO:0051787];protein folding chaperone [GO:0044183];unfolded protein binding [GO:0051082]	ATP binding [GO:0005524];ATPase activity [GO:0016887];ATPase activity, coupled [GO:0042623];cellular response to heat [GO:0034605];cellular response to unfolded protein [GO:0034620];chaperone cofactor-dependent protein refolding [GO:0051085];cytoplasm [GO:0005737];heat shock protein binding [GO:0031072];misfolded protein binding [GO:0051787];protein folding chaperone [GO:0044183];protein refoldin…	59	25	71.6	5.31	0.00198175	20.2.1	stress
+	1.5166	-0.963957	at5g26742	I1NBL1	Uncharacterized protein	100789516 GLYMA_19G223600	Group II intron splicing [GO:0000373]	cytoplasm [GO:0005737];nucleus [GO:0005634]	ATP binding [GO:0005524];RNA binding [GO:0003723];RNA helicase activity [GO:0003724];zinc ion binding [GO:0008270]	ATP binding [GO:0005524];cytoplasm [GO:0005737];Group II intron splicing [GO:0000373];nucleus [GO:0005634];RNA binding [GO:0003723];RNA helicase activity [GO:0003724];zinc ion binding [GO:0008270]	14	8	84.1	7.58	0.0304369	27.1.2	RNA
+	3.46731	-0.965283	at2g29420	Q9FQE4	Glutathione S-transferase GST 14 (EC 2.5.1.18) (Fragment)				glutathione transferase activity [GO:0004364]	glutathione transferase activity [GO:0004364]	42	6	25.3	7.59	0.000340951	26.9	misc
+	1.67118	-0.972717	at3g22380	K7N3G1	Uncharacterized protein	100799922 GLYMA_20G144400	regulation of circadian rhythm [GO:0042752]	nucleus [GO:0005634]		nucleus [GO:0005634];regulation of circadian rhythm [GO:0042752]	2	2	165.6	9.66	0.0213215	30.11	signalling
+	3.11211	-0.974863	at1g61820	A0A0R0J8F6	Uncharacterized protein	100810985 GLYMA_07G258700	carbohydrate metabolic process [GO:0005975]		beta-glucosidase activity [GO:0008422]	beta-glucosidase activity [GO:0008422];carbohydrate metabolic process [GO:0005975]	9	4	59.7	6.23	0.000772484	26.3	misc
+	1.62674	-0.975433	at5g67240	I1MVT3	Exonuclease domain-containing protein	100785565 GLYMA_17G167900		nucleus [GO:0005634]	exonuclease activity [GO:0004527];nucleic acid binding [GO:0003676]	exonuclease activity [GO:0004527];nucleic acid binding [GO:0003676];nucleus [GO:0005634]	6	2	57.3	8	0.0236191	28.99	DNA
+	1.37962	-0.97718	at3g01720	A0A0R0EIE6	Uncharacterized protein	GLYMA_19G055500					8	3	78.9	6.3	0.0417238	35.2	not assigned
+	1.72335	-0.98231	at5g38710	K7LXR0	Proline dehydrogenase (EC 1.5.5.2)	100797464 GLYMA_13G049700	proline catabolic process to glutamate [GO:0010133]	mitochondrion [GO:0005739]	FAD binding [GO:0071949];proline dehydrogenase activity [GO:0004657]	FAD binding [GO:0071949];mitochondrion [GO:0005739];proline catabolic process to glutamate [GO:0010133];proline dehydrogenase activity [GO:0004657]	20	6	54.3	7.74	0.0189082	13.2.2.2	amino acid metabolism
+	2.3764	-0.988228	at3g49720	C6TL75	Uncharacterized protein	100791487 GLYMA_13G252700		integral component of membrane [GO:0016021]		integral component of membrane [GO:0016021]	34	4	28.3	9.14	0.0042034	35.2	not assigned
+	2.65955	-0.990965	at3g18940	I1LJJ5	Proteasome assembly chaperone 2	100812348 GLYMA_11G122900	proteasome assembly [GO:0043248]	cytosol [GO:0005829];nucleus [GO:0005634]		cytosol [GO:0005829];nucleus [GO:0005634];proteasome assembly [GO:0043248]	40	4	30.7	4.59	0.00219002	35.1	not assigned
+	3.26687	-0.993219	at2g21660	Q9SWA8	Glycine-rich RNA-binding protein	GRP 547560 GLYMA_12G043000			RNA binding [GO:0003723]	RNA binding [GO:0003723]	60	7	15.8	7.2	0.000540912	27.4	RNA
+	1.34142	-0.99482	at1g53300	I1M319	TPR_REGION domain-containing protein	100795358 GLYMA_13G270900	cell redox homeostasis [GO:0045454]	cell [GO:0005623]		cell [GO:0005623];cell redox homeostasis [GO:0045454]	10	3	75.7	8.46	0.0455591	21.1	redox
+	1.64663	-0.995351	at4g10320	I1LPC3	Uncharacterized protein	100791830 GLYMA_12G020700	isoleucyl-tRNA aminoacylation [GO:0006428]		aminoacyl-tRNA editing activity [GO:0002161];ATP binding [GO:0005524];isoleucine-tRNA ligase activity [GO:0004822];tRNA binding [GO:0000049]	aminoacyl-tRNA editing activity [GO:0002161];ATP binding [GO:0005524];isoleucine-tRNA ligase activity [GO:0004822];isoleucyl-tRNA aminoacylation [GO:0006428];tRNA binding [GO:0000049]	22	19	134.7	6.58	0.0225615	29.1.5	protein
+	3.61461	-1.00185	at5g03340	I1KCD7	Uncharacterized protein	100776762 GLYMA_06G180000	autophagosome maturation [GO:0097352];ER-associated misfolded protein catabolic process [GO:0071712];macroautophagy [GO:0016236];mitotic spindle disassembly [GO:0051228];retrograde protein transport, ER to cytosol [GO:0030970];ubiquitin-dependent ERAD pathway [GO:0030433]	cytoplasm [GO:0005737];cytosol [GO:0005829];nucleus [GO:0005634];VCP-NPL4-UFD1 AAA ATPase complex [GO:0034098]	ATP binding [GO:0005524];ATPase activity [GO:0016887];polyubiquitin modification-dependent protein binding [GO:0031593]	ATP binding [GO:0005524];ATPase activity [GO:0016887];autophagosome maturation [GO:0097352];cytoplasm [GO:0005737];cytosol [GO:0005829];ER-associated misfolded protein catabolic process [GO:0071712];macroautophagy [GO:0016236];mitotic spindle disassembly [GO:0051228];nucleus [GO:0005634];polyubiquitin modification-dependent protein binding [GO:0031593];retrograde protein transport, ER to cytosol …	57	33	90.9	5.24	0.000242877	31.2	cell
+	2.83792	-1.00471	at4g32551	A0A0R0JDA7	Uncharacterized protein	100805628 GLYMA_06G072200					11	3	97.4	6.84	0.00145238	33.99	development
+	3.37714	-1.00542	at5g22470	A0A0R0H3L4	Poly [ADP-ribose] polymerase (PARP) (EC 2.4.2.-)	GLYMA_12G088300	protein ADP-ribosylation [GO:0006471]		NAD+ ADP-ribosyltransferase activity [GO:0003950]	NAD+ ADP-ribosyltransferase activity [GO:0003950];protein ADP-ribosylation [GO:0006471]	59	36	91.6	5.59	0.000419623	29.4	protein
+	2.1529	-1.03047	at2g21820	Q9SWB2	Seed maturation protein PM41	PM41 547997 GLYMA_08G160800					59	3	8.2	4.97	0.00703238	35.2	not assigned
+	3.6828	-1.03596	at1g18250	I1KQK1	Uncharacterized protein	100784636 GLYMA_08G053600	defense response [GO:0006952]	extracellular region [GO:0005576]		defense response [GO:0006952];extracellular region [GO:0005576]	32	5	27.2	8.97	0.000207589	20.1	stress
+	1.86517	-1.03759	at5g20060	C6THL5	Abhydrolase_2 domain-containing protein	100796190 GLYMA_04G149900			hydrolase activity [GO:0016787]	hydrolase activity [GO:0016787]	14	2	27.3	6.1	0.0136406	11.9.3.2	lipid metabolism
+	4.16113	-1.04156	at1g05510	I1LN49	Uncharacterized protein	GLYMA_11G252800					75	12	27	7.06	6.90036e-05	35.2	not assigned
+	2.37257	-1.04517	at5g49555	I1JCQ0	Amino_oxidase domain-containing protein	100792620 GLYMA_02G056800			oxidoreductase activity [GO:0016491]	oxidoreductase activity [GO:0016491]	7	3	60.8	6.9	0.00424058	16.1.4	secondary metabolism
+	2.6639	-1.04558	at1g55020	I1M596	Lipoxygenase (EC 1.13.11.-)	547774 GLYMA_13G347500	oxylipin biosynthetic process [GO:0031408]		metal ion binding [GO:0046872];oxidoreductase activity, acting on single donors with incorporation of molecular oxygen, incorporation of two atoms of oxygen [GO:0016702]	metal ion binding [GO:0046872];oxidoreductase activity, acting on single donors with incorporation of molecular oxygen, incorporation of two atoms of oxygen [GO:0016702];oxylipin biosynthetic process [GO:0031408]	71	43	97.2	6.67	0.00216822	17.7.1.2	hormone metabolism
+	1.75063	-1.0647	not known	A0A0R0JWF4	Uncharacterized protein	GLYMA_06G283900					8	4	84.8	7.42	0.0177569	not known	not known
+	3.47668	-1.06744	at4g04830	C6SXW1	Peptide-methionine (R)-S-oxide reductase (EC 1.8.4.12)	100499893 GLYMA_13G212000	protein repair [GO:0030091];response to oxidative stress [GO:0006979]		metal ion binding [GO:0046872];peptide-methionine (R)-S-oxide reductase activity [GO:0033743]	metal ion binding [GO:0046872];peptide-methionine (R)-S-oxide reductase activity [GO:0033743];protein repair [GO:0030091];response to oxidative stress [GO:0006979]	40	3	15.1	6.74	0.000333671	27.3.67	RNA
+	4.34725	-1.0713	at1g53540	C6SVX0	SHSP domain-containing protein						47	8	18.5	6.09	4.49526e-05	20.2.1	stress
+	4.31774	-1.08224	at1g55020	P09186	Seed linoleate 9S-lipoxygenase-3 (EC 1.13.11.58) (Lipoxygenase-3) (L-3)	LOX1.3 LOX3	oxylipin biosynthetic process [GO:0031408]	cytoplasm [GO:0005737]	metal ion binding [GO:0046872];oxidoreductase activity, acting on single donors with incorporation of molecular oxygen, incorporation of two atoms of oxygen [GO:0016702]	cytoplasm [GO:0005737];metal ion binding [GO:0046872];oxidoreductase activity, acting on single donors with incorporation of molecular oxygen, incorporation of two atoms of oxygen [GO:0016702];oxylipin biosynthetic process [GO:0031408]	61	43	96.7	6.73	4.81127e-05	17.7.1.2	hormone metabolism
+	1.42516	-1.08738	at5g63110	I1K037	Histone deacetylase (EC 3.5.1.98)	100807923 GLYMA_05G040600	histone H3 deacetylation [GO:0070932];histone H4 deacetylation [GO:0070933];positive regulation of transcription by RNA polymerase II [GO:0045944]	histone deacetylase complex [GO:0000118]	histone deacetylase activity [GO:0004407];metal ion binding [GO:0046872];NAD-dependent histone deacetylase activity (H3-K14 specific) [GO:0032041]	histone deacetylase activity [GO:0004407];histone deacetylase complex [GO:0000118];histone H3 deacetylation [GO:0070932];histone H4 deacetylation [GO:0070933];metal ion binding [GO:0046872];NAD-dependent histone deacetylase activity (H3-K14 specific) [GO:0032041];positive regulation of transcription by RNA polymerase II [GO:0045944]	20	4	53.3	5.47	0.0375696	27.3.55	RNA
+	2.50918	-1.09522	at1g19600	I1MXX4	PfkB domain-containing protein	100795959 GLYMA_17G251900					18	3	40.4	5.29	0.00309617	3.5	minor CHO metabolism
+	2.00683	-1.12805	at5g54500	I1LSS9	Flavodoxin-like domain-containing protein	100793045 GLYMA_12G141900	oxidation-reduction process [GO:0055114]		FMN binding [GO:0010181];NAD(P)H dehydrogenase (quinone) activity [GO:0003955]	FMN binding [GO:0010181];NAD(P)H dehydrogenase (quinone) activity [GO:0003955];oxidation-reduction process [GO:0055114]	37	5	21.8	5.57	0.00984392	11.8	lipid metabolism
+	1.67182	-1.14043	at1g73460	I1L3Z8	Protein kinase domain-containing protein	100798608 GLYMA_09G169500	peptidyl-serine phosphorylation [GO:0018105];peptidyl-threonine phosphorylation [GO:0018107]		ATP binding [GO:0005524];protein serine/threonine kinase activity [GO:0004674]	ATP binding [GO:0005524];peptidyl-serine phosphorylation [GO:0018105];peptidyl-threonine phosphorylation [GO:0018107];protein serine/threonine kinase activity [GO:0004674]	2	2	131.4	5.14	0.0212903	29.4	protein
+	1.68542	-1.14519	at4g17890	I1J6C3	Arf-GAP domain-containing protein	100789796 GLYMA_01G096300	COPI coating of Golgi vesicle [GO:0048205];endoplasmic reticulum to Golgi vesicle-mediated transport [GO:0006888];retrograde vesicle-mediated transport, Golgi to endoplasmic reticulum [GO:0006890]	Golgi membrane [GO:0000139];trans-Golgi network [GO:0005802]	GTPase activator activity [GO:0005096];metal ion binding [GO:0046872]	COPI coating of Golgi vesicle [GO:0048205];endoplasmic reticulum to Golgi vesicle-mediated transport [GO:0006888];Golgi membrane [GO:0000139];GTPase activator activity [GO:0005096];metal ion binding [GO:0046872];retrograde vesicle-mediated transport, Golgi to endoplasmic reticulum [GO:0006890];trans-Golgi network [GO:0005802]	54	12	43.2	8.92	0.0206337	29.5.11.5	protein
+	3.1865	-1.14539	at3g05600	I1JR88	AB hydrolase-1 domain-containing protein	100804496 GLYMA_03G234400			catalytic activity [GO:0003824]	catalytic activity [GO:0003824]	22	4	35.9	5.59	0.000650878	26.1	misc
+	2.29747	-1.14784	at2g22400	I1KSZ0	SAM_MT_RSMB_NOP domain-containing protein	100808859 GLYMA_08G133700			methyltransferase activity [GO:0008168];RNA binding [GO:0003723];tRNA (cytosine-5-)-methyltransferase activity [GO:0016428]	methyltransferase activity [GO:0008168];RNA binding [GO:0003723];tRNA (cytosine-5-)-methyltransferase activity [GO:0016428]	5	3	92.1	6.48	0.00504117	35.1	not assigned
+	3.39957	-1.15244	at3g21190	I1KG57	Uncharacterized protein	100807616 GLYMA_07G004200	fucose metabolic process [GO:0006004]	integral component of membrane [GO:0016021]	transferase activity, transferring glycosyl groups [GO:0016757]	fucose metabolic process [GO:0006004];integral component of membrane [GO:0016021];transferase activity, transferring glycosyl groups [GO:0016757]	33	10	46.6	5.88	0.0003985	35.2	not assigned
+	2.23924	-1.17048	at1g79650	I1M603	Uncharacterized protein	100804038 GLYMA_13G371600	nucleotide-excision repair [GO:0006289];proteasome-mediated ubiquitin-dependent protein catabolic process [GO:0043161]	cytosol [GO:0005829];nucleoplasm [GO:0005654];proteasome complex [GO:0000502]	damaged DNA binding [GO:0003684];polyubiquitin modification-dependent protein binding [GO:0031593];proteasome binding [GO:0070628];ubiquitin binding [GO:0043130]	cytosol [GO:0005829];damaged DNA binding [GO:0003684];nucleoplasm [GO:0005654];nucleotide-excision repair [GO:0006289];polyubiquitin modification-dependent protein binding [GO:0031593];proteasome binding [GO:0070628];proteasome complex [GO:0000502];proteasome-mediated ubiquitin-dependent protein catabolic process [GO:0043161];ubiquitin binding [GO:0043130]	10	3	39.2	4.59	0.00576448	28.2	DNA
+	3.34936	-1.17121	at1g03220	A0A0R4J2Q1	Peptidase A1 domain-containing protein	100797018 GLYMA_02G148200	protein catabolic process [GO:0030163];proteolysis [GO:0006508]		aspartic-type endopeptidase activity [GO:0004190]	aspartic-type endopeptidase activity [GO:0004190];protein catabolic process [GO:0030163];proteolysis [GO:0006508]	13	4	46.4	8.34	0.000447341	29.5.4	protein
+	2.48392	-1.17717	at3g16310	I1M5H3	Nuclear pore complex protein NUP35 (Nucleoporin 35)	100803145 GLYMA_13G355300	mRNA transport [GO:0051028];NLS-bearing protein import into nucleus [GO:0006607];nuclear pore organization [GO:0006999]	nuclear membrane [GO:0031965];nuclear pore central transport channel [GO:0044613];nuclear pore nuclear basket [GO:0044615]	phospholipid binding [GO:0005543];single-stranded DNA binding [GO:0003697];structural constituent of nuclear pore [GO:0017056]	mRNA transport [GO:0051028];NLS-bearing protein import into nucleus [GO:0006607];nuclear membrane [GO:0031965];nuclear pore central transport channel [GO:0044613];nuclear pore nuclear basket [GO:0044615];nuclear pore organization [GO:0006999];phospholipid binding [GO:0005543];single-stranded DNA binding [GO:0003697];structural constituent of nuclear pore [GO:0017056]	27	4	36.2	9.23	0.00328155	35.1	not assigned
+	3.93478	-1.17758	at2g37970	I1J753	Uncharacterized protein	GLYMA_01G109500			heme binding [GO:0020037]	heme binding [GO:0020037]	9	2	23.2	8.16	0.000116205	35.1	not assigned
+	2.80069	-1.1964	at2g36640	I1JPV0	Uncharacterized protein	547500 GLYMA_03G189200					27	6	34.5	6.19	0.00158238	33.2	development
+	4.71257	-1.20932	at2g23240	O23958	Metallothionein-II protein				zinc ion binding [GO:0008270]	zinc ion binding [GO:0008270]	99	5	8.1	6.95	1.93835e-05	15.2	metal handling
+	1.73399	-1.21069	at5g51570	I1L3L1	PHB domain-containing protein	100804986 GLYMA_09G154400					21	4	32.6	5.22	0.0184507	35.1	not assigned
+	1.94512	-1.21236	at1g15330	A0A0R0GZ36	Uncharacterized protein	GLYMA_13G365800					53	10	41.3	5.99	0.0113468	35.1	not assigned
+	4.14282	-1.21473	at3g29090	A0A0R0ICF9	Pectinesterase (EC 3.1.1.11)	100786786 GLYMA_09G234800	cell wall modification [GO:0042545];pectin catabolic process [GO:0045490]		aspartyl esterase activity [GO:0045330];pectinesterase activity [GO:0030599]	aspartyl esterase activity [GO:0045330];cell wall modification [GO:0042545];pectin catabolic process [GO:0045490];pectinesterase activity [GO:0030599]	29	3	35.4	6.34	7.19748e-05	10.8.1	cell wall
+	4.87609	-1.21643	at2g23110	Q9S7N8	Seed maturation protein PM21 (Seed maturation protein PM35)	PM21 547556 PM35 GLYMA_17G164200					48	2	10.1	5.01	1.33019e-05	35.2	not assigned
+	3.94711	-1.22772	at1g78380	Q2TUV6	Glutathione S-transferase 2	GST2			transferase activity [GO:0016740]	transferase activity [GO:0016740]	42	7	25.1	5.77	0.000112951	26.9	misc
+	3.69728	-1.23591	at5g06860	I1KR99	LRRNT_2 domain-containing protein	100798936 GLYMA_08G078900					9	2	37.4	7.91	0.000200782	10.6.3	cell wall
+	1.57701	-1.24693	at4g27640	K7M9M1	Importin N-terminal domain-containing protein	100815107 GLYMA_15G046000	protein import into nucleus [GO:0006606]	cell [GO:0005623]	Ran GTPase binding [GO:0008536]	cell [GO:0005623];protein import into nucleus [GO:0006606];Ran GTPase binding [GO:0008536]	19	11	115.5	5.01	0.0264842	29.3.1	protein
+	6.03112	-1.25044	at5g42290	I1K7E6	Uncharacterized protein	GLYMA_06G019000					53	3	9.4	5.2	9.30852e-07	27.3.99	RNA
+	3.33379	-1.25342	not known	Q39876	Maturation-associated protein	MAT9					73	8	23.7	6.58	0.000463668	not known	not known
+	2.45565	-1.27261	at1g03220	I1M138	Peptidase A1 domain-containing protein	100807221 GLYMA_13G208000	protein catabolic process [GO:0030163];proteolysis [GO:0006508]	integral component of membrane [GO:0016021]	aspartic-type endopeptidase activity [GO:0004190]	aspartic-type endopeptidase activity [GO:0004190];integral component of membrane [GO:0016021];protein catabolic process [GO:0030163];proteolysis [GO:0006508]	15	4	51.2	8	0.00350224	29.5.4	protein
+	2.70976	-1.28706	at2g42520	A0A0R0ETL8	Uncharacterized protein	100781668 GLYMA_18G000800		nucleus [GO:0005634];P granule [GO:0043186]	ATP binding [GO:0005524];RNA binding [GO:0003723];RNA helicase activity [GO:0003724]	ATP binding [GO:0005524];nucleus [GO:0005634];P granule [GO:0043186];RNA binding [GO:0003723];RNA helicase activity [GO:0003724]	31	13	64.3	8.15	0.00195091	27.1.2	RNA
+	1.90017	-1.28709	at5g38640	I1N6M9	Uncharacterized protein	100775998 GLYMA_19G044300	cellular metabolic process [GO:0044237]			cellular metabolic process [GO:0044237]	6	2	71.2	9.47	0.0125843	29.2.3	protein
+	2.26719	-1.29637	at4g12130	I1J9Y8	Uncharacterized protein	GLYMA_01G212000					23	4	31.7	5.3	0.00540517	35.1	not assigned
+	2.42812	-1.30406	at2g21270	I1K5K8	Uncharacterized protein	100799569 GLYMA_05G238500	ubiquitin-dependent protein catabolic process [GO:0006511]			ubiquitin-dependent protein catabolic process [GO:0006511]	37	8	35.2	5.8	0.0037315	29.5.11	protein
+	1.66238	-1.30581	at1g80270	I1L7B5	Uncharacterized protein	100806780 GLYMA_10G000600		mitochondrion [GO:0005739]		mitochondrion [GO:0005739]	10	5	67.9	8.44	0.0217581	27.3.67	RNA
+	1.35865	-1.31465	at2g07690	A0A097PJS6	DNA helicase (EC 3.6.4.12) (Fragment)		DNA replication initiation [GO:0006270]	MCM complex [GO:0042555];nucleus [GO:0005634]	ATP binding [GO:0005524];DNA helicase activity [GO:0003678];DNA replication origin binding [GO:0003688]	ATP binding [GO:0005524];DNA helicase activity [GO:0003678];DNA replication initiation [GO:0006270];DNA replication origin binding [GO:0003688];MCM complex [GO:0042555];nucleus [GO:0005634]	9	4	80.1	7.68	0.0437878	28.1	DNA
+	3.69038	-1.32113	at5g62190	I1LDY0	Uncharacterized protein	100805921 GLYMA_10G241900		nucleolus [GO:0005730]	ATP binding [GO:0005524];RNA binding [GO:0003723];RNA helicase activity [GO:0003724]	ATP binding [GO:0005524];nucleolus [GO:0005730];RNA binding [GO:0003723];RNA helicase activity [GO:0003724]	6	3	75.7	8.76	0.000203997	27.1.2	RNA
+	1.43601	-1.32587	at1g64980	I1LP35	Uncharacterized protein	100780640 GLYMA_12G014400					14	2	28.9	5.91	0.0366426	35.2	not assigned
+	1.92162	-1.33827	at2g41480	A0A0R4J594	Peroxidase (EC 1.11.1.7)	100820620 GLYMA_15G052700	hydrogen peroxide catabolic process [GO:0042744];response to oxidative stress [GO:0006979]	extracellular region [GO:0005576];plant-type cell wall [GO:0009505];plasmodesma [GO:0009506]	heme binding [GO:0020037];metal ion binding [GO:0046872];peroxidase activity [GO:0004601]	extracellular region [GO:0005576];heme binding [GO:0020037];hydrogen peroxide catabolic process [GO:0042744];metal ion binding [GO:0046872];peroxidase activity [GO:0004601];plant-type cell wall [GO:0009505];plasmodesma [GO:0009506];response to oxidative stress [GO:0006979]	24	5	34.8	7.9	0.011978	26.12	misc
+	5.34524	-1.3429	at1g54870	A0A0R0J965	Uncharacterized protein	100809384 GLYMA_07G258200			oxidoreductase activity [GO:0016491]	oxidoreductase activity [GO:0016491]	70	12	34.4	6.9	4.51604e-06	26.22	misc
+	3.92324	-1.40849	not known	P01064	Bowman-Birk type proteinase inhibitor D-II (IV)			extracellular region [GO:0005576]	serine-type endopeptidase inhibitor activity [GO:0004867]	extracellular region [GO:0005576];serine-type endopeptidase inhibitor activity [GO:0004867]	41	3	9.5	5.14	0.000119334	not known	not known
+	2.81761	-1.40869	at4g33640	I1KL58	Costars domain-containing protein	100796258 GLYMA_07G182600	regulation of actin filament-based process [GO:0032970]			regulation of actin filament-based process [GO:0032970]	37	2	9.8	4.97	0.0015219	35.2	not assigned
+	1.96702	-1.41455	at5g06760	Q541U1	Seed maturation protein LEA 4	GLYMA_19G147200	embryo development ending in seed dormancy [GO:0009793]			embryo development ending in seed dormancy [GO:0009793]	22	3	17.6	9.58	0.010789	33.2	development
+	3.78261	-1.42874	at4g39130	I1M0W1	Uncharacterized protein	100787615 GLYMA_13G201300	cold acclimation [GO:0009631];response to abscisic acid [GO:0009737];response to water deprivation [GO:0009414]	cytosol [GO:0005829]		cold acclimation [GO:0009631];cytosol [GO:0005829];response to abscisic acid [GO:0009737];response to water deprivation [GO:0009414]	46	4	15.1	5.86	0.000164963	20.2.99	stress
+	3.24037	-1.42901	at3g16780	C6TMH8	Ribosomal protein L19	100818880 GLYMA_02G016000	translation [GO:0006412]	cytosolic large ribosomal subunit [GO:0022625]	RNA binding [GO:0003723];structural constituent of ribosome [GO:0003735]	cytosolic large ribosomal subunit [GO:0022625];RNA binding [GO:0003723];structural constituent of ribosome [GO:0003735];translation [GO:0006412]	30	4	24.7	11.44	0.000574948	29.2.1.2.2.19	protein
+	3.56519	-1.43994	at1g52560	C6TDB4	SHSP domain-containing protein						35	5	25.6	7.49	0.000272148	20.2.1	stress
+	1.6032	-1.45063	at4g17520	C6THN9	HABP4_PAI-RBP1 domain-containing protein				RNA binding [GO:0003723]	RNA binding [GO:0003723]	12	2	26.1	5	0.0249344	27.4	RNA
+	2.94035	-1.45092	at3g57520	I1JND9	Uncharacterized protein	100807861 GLYMA_03G137900	raffinose family oligosaccharide biosynthetic process [GO:0010325]		raffinose alpha-galactosidase activity [GO:0052692]	raffinose alpha-galactosidase activity [GO:0052692];raffinose family oligosaccharide biosynthetic process [GO:0010325]	6	2	82.3	6.65	0.00114722	3.1.2.2	minor CHO metabolism
+	3.32738	-1.46992	at1g11600	I1MR73	Uncharacterized protein	100783249 GLYMA_17G015400		membrane [GO:0016020]	heme binding [GO:0020037];iron ion binding [GO:0005506];oxidoreductase activity, acting on paired donors, with incorporation or reduction of molecular oxygen, NAD(P)H as one donor, and incorporation of one atom of oxygen [GO:0016709]	heme binding [GO:0020037];iron ion binding [GO:0005506];membrane [GO:0016020];oxidoreductase activity, acting on paired donors, with incorporation or reduction of molecular oxygen, NAD(P)H as one donor, and incorporation of one atom of oxygen [GO:0016709]	13	5	58	8.9	0.000470562	26.1	misc
+	2.13047	-1.47392	at1g07400	A0A0R4J4X6	SHSP domain-containing protein	GLYMA_13G176300	protein complex oligomerization [GO:0051259];protein folding [GO:0006457];response to heat [GO:0009408];response to hydrogen peroxide [GO:0042542];response to reactive oxygen species [GO:0000302];response to salt stress [GO:0009651]	cytoplasm [GO:0005737]	protein self-association [GO:0043621];unfolded protein binding [GO:0051082]	cytoplasm [GO:0005737];protein complex oligomerization [GO:0051259];protein folding [GO:0006457];protein self-association [GO:0043621];response to heat [GO:0009408];response to hydrogen peroxide [GO:0042542];response to reactive oxygen species [GO:0000302];response to salt stress [GO:0009651];unfolded protein binding [GO:0051082]	47	7	18.5	8.34	0.00740513	20.2.1	stress
+	3.06992	-1.47826	at5g18230	A0A0R0FVU4	Uncharacterized protein	100783415 GLYMA_16G042600	regulation of transcription, DNA-templated [GO:0006355]	CCR4-NOT core complex [GO:0030015];nucleus [GO:0005634]		CCR4-NOT core complex [GO:0030015];nucleus [GO:0005634];regulation of transcription, DNA-templated [GO:0006355]	7	4	96	5.45	0.000851303	27.3.67	RNA
+	3.5681	-1.54003	at1g05010	F8SMC4	1-aminocyclopropane-1-carboxylate oxidase				metal ion binding [GO:0046872];oxidoreductase activity [GO:0016491]	metal ion binding [GO:0046872];oxidoreductase activity [GO:0016491]	52	13	35.8	5.17	0.000270335	17.5.1.2	hormone metabolism
+	5.59163	-1.54634	at4g17520	I1KJK0	HABP4_PAI-RBP1 domain-containing protein	100805110 GLYMA_07G114600			RNA binding [GO:0003723]	RNA binding [GO:0003723]	40	9	39.3	6.19	2.56077e-06	27.4	RNA
+	1.82158	-1.54857	at4g25140	C6SZ13	Uncharacterized protein	100306353 GLYMA_10G193900	lipid storage [GO:0019915];sexual reproduction [GO:0019953]	extracellular region [GO:0005576];integral component of membrane [GO:0016021];monolayer-surrounded lipid storage body [GO:0012511]		extracellular region [GO:0005576];integral component of membrane [GO:0016021];lipid storage [GO:0019915];monolayer-surrounded lipid storage body [GO:0012511];sexual reproduction [GO:0019953]	21	3	15.8	9.36	0.0150806	11.4	lipid metabolism
+	3.41323	-1.56383	at4g39130	I1LVC1	Uncharacterized protein	100779390 GLYMA_12G235800	cold acclimation [GO:0009631];response to abscisic acid [GO:0009737];response to water deprivation [GO:0009414]	cytosol [GO:0005829]		cold acclimation [GO:0009631];cytosol [GO:0005829];response to abscisic acid [GO:0009737];response to water deprivation [GO:0009414]	37	3	14.9	5.88	0.000386165	20.2.99	stress
+	2.9199	-1.56995	not known	C6SX26	BOWMAN_BIRK domain-containing protein			extracellular region [GO:0005576]	serine-type endopeptidase inhibitor activity [GO:0004867]	extracellular region [GO:0005576];serine-type endopeptidase inhibitor activity [GO:0004867]	34	3	12.1	5.82	0.00120255	not known	not known
+	2.88506	-1.61676	at1g01470	Q9XER5	Seed maturation protein PM22	PM22 547533 GLYMA_16G031300	response to desiccation [GO:0009269]	cytosol [GO:0005829]		cytosol [GO:0005829];response to desiccation [GO:0009269]	37	5	16.7	5.36	0.00130298	33.2	development
+	2.73653	-1.64101	at5g15270	I1LWL4	Uncharacterized protein	100784791 GLYMA_13G062200			RNA binding [GO:0003723]	RNA binding [GO:0003723]	11	4	58.2	6.8	0.0018343	27.4	RNA
+	1.38092	-1.64435	at4g15420	I1JIM1	WBb98N11.19 protein	WBb98N11.19 100777384 GLYMA_02G271100	ubiquitin-dependent protein catabolic process [GO:0006511]			ubiquitin-dependent protein catabolic process [GO:0006511]	4	2	64.5	6.62	0.0415983	27.1	RNA
+	1.99716	-1.64706	at4g25140	A0A0R0EDR0	Uncharacterized protein	GLYMA_20G196600		integral component of membrane [GO:0016021];monolayer-surrounded lipid storage body [GO:0012511]		integral component of membrane [GO:0016021];monolayer-surrounded lipid storage body [GO:0012511]	23	3	15.7	7.56	0.0100656	11.4	lipid metabolism
+	2.66261	-1.65259	at5g03740	C6TGQ0	C2H2-type domain-containing protein				nucleic acid binding [GO:0003676]	nucleic acid binding [GO:0003676]	9	3	33.1	4.94	0.00217464	27.3.55	RNA
+	3.18809	-1.66344	at5g42290	I1JSX0	Uncharacterized protein	100788468 GLYMA_04G018700					42	2	11	5.22	0.000648493	27.3.99	RNA
+	2.03565	-1.69707	at5g54960	A0A0R0F259	Uncharacterized protein	100782747 GLYMA_18G204200		cytosol [GO:0005829]	carboxy-lyase activity [GO:0016831];magnesium ion binding [GO:0000287];thiamine pyrophosphate binding [GO:0030976]	carboxy-lyase activity [GO:0016831];cytosol [GO:0005829];magnesium ion binding [GO:0000287];thiamine pyrophosphate binding [GO:0030976]	41	14	65.2	6.21	0.0092119	5.2	fermentation
+	1.84941	-1.7349	at1g04760	A0A368UHP0	Uncharacterized protein	GLYMA_10G123500	vesicle-mediated transport [GO:0016192]	integral component of membrane [GO:0016021]		integral component of membrane [GO:0016021];vesicle-mediated transport [GO:0016192]	13	3	24.9	9.03	0.0141446	31.4	cell
+	1.80351	-1.7444	at3g01570	P29531	P24 oleosin isoform B (P91)		lipid storage [GO:0019915];response to freezing [GO:0050826];seed oilbody biogenesis [GO:0010344]	integral component of membrane [GO:0016021];monolayer-surrounded lipid storage body [GO:0012511]		integral component of membrane [GO:0016021];lipid storage [GO:0019915];monolayer-surrounded lipid storage body [GO:0012511];response to freezing [GO:0050826];seed oilbody biogenesis [GO:0010344]	24	5	23.4	8.94	0.0157215	11.4	lipid metabolism
+	1.96652	-1.79605	at3g19240	I1KLZ7	VID27 domain-containing protein	100819892 GLYMA_07G212300		cytoplasm [GO:0005737];nucleus [GO:0005634]		cytoplasm [GO:0005737];nucleus [GO:0005634]	11	3	67.5	6.3	0.0108013	33.99	development
+	2.17213	-1.80983	at2g45550	I1NHQ0	Uncharacterized protein	100800810 GLYMA_20G189600		membrane [GO:0016020]	heme binding [GO:0020037];iron ion binding [GO:0005506];oxidoreductase activity, acting on paired donors, with incorporation or reduction of molecular oxygen, NAD(P)H as one donor, and incorporation of one atom of oxygen [GO:0016709]	heme binding [GO:0020037];iron ion binding [GO:0005506];membrane [GO:0016020];oxidoreductase activity, acting on paired donors, with incorporation or reduction of molecular oxygen, NAD(P)H as one donor, and incorporation of one atom of oxygen [GO:0016709]	13	5	55.6	8.97	0.00672773	26.1	misc
+	4.12376	-1.82754	not known	C6SYN0	Uncharacterized protein						20	3	27.1	4.7	7.52032e-05	not known	not known
+	2.219	-1.82902	at5g53350	I1JYR4	Uncharacterized protein	100810042 GLYMA_04G235600	protein catabolic process [GO:0030163];protein folding [GO:0006457]	mitochondrial matrix [GO:0005759]	ATP binding [GO:0005524];ATP-dependent peptidase activity [GO:0004176];unfolded protein binding [GO:0051082]	ATP binding [GO:0005524];ATP-dependent peptidase activity [GO:0004176];mitochondrial matrix [GO:0005759];protein catabolic process [GO:0030163];protein folding [GO:0006457];unfolded protein binding [GO:0051082]	8	2	56.3	6.02	0.00603953	29.5.5	protein
+	3.03522	-1.85301	not known	Q42447	Maturation protein (Maturation-associated protein)	MAT1 547829 GLYMA_07G090400					62	6	25.6	6.52	0.000922109	not known	not known
+	3.01076	-1.95758	at1g15330	I1MCF0	Uncharacterized protein	100785689 GLYMA_15G007300					21	6	45.2	6.43	0.000975537	35.1	not assigned
+	1.70677	-1.97402	at3g02420	A0A0R0EHX1	Uncharacterized protein	106797531 GLYMA_19G043700		integral component of membrane [GO:0016021]		integral component of membrane [GO:0016021]	17	3	35.9	9.45	0.0196438	35.2	not assigned
+	5.1937	-1.98522	not known	C6TFW0	Uncharacterized protein	GLYMA_02G028400					52	5	13.3	9.16	6.4018e-06	not known	not known
+	4.25499	-2.07583	at1g53540	A0A0R0GA14	SHSP domain-containing protein	100779969 GLYMA_14G063800	protein complex oligomerization [GO:0051259];protein folding [GO:0006457];response to heat [GO:0009408];response to hydrogen peroxide [GO:0042542];response to reactive oxygen species [GO:0000302];response to salt stress [GO:0009651]		protein self-association [GO:0043621];unfolded protein binding [GO:0051082]	protein complex oligomerization [GO:0051259];protein folding [GO:0006457];protein self-association [GO:0043621];response to heat [GO:0009408];response to hydrogen peroxide [GO:0042542];response to reactive oxygen species [GO:0000302];response to salt stress [GO:0009651];unfolded protein binding [GO:0051082]	26	2	17.9	7.5	5.55923e-05	20.2.1	stress
+	3.03766	-2.0818	not known	A0A0R0GVW3	AAI domain-containing protein	GLYMA_13G288100					15	2	18.4	5.34	0.000916936	not known	not known
+	2.70701	-2.08313	at1g33680	K7LMI3	Uncharacterized protein	100786134 GLYMA_11G013900			RNA binding [GO:0003723]	RNA binding [GO:0003723]	13	5	84.2	5.06	0.00196333	35.1	not assigned
+	3.14952	-2.14584	at4g31790	A0A0R0JDS4	TP_methylase domain-containing protein	100784092 GLYMA_07G217500	peptidyl-diphthamide biosynthetic process from peptidyl-histidine [GO:0017183]		diphthine synthase activity [GO:0004164]	diphthine synthase activity [GO:0004164];peptidyl-diphthamide biosynthetic process from peptidyl-histidine [GO:0017183]	24	2	30.8	5.39	0.000708729	26.6	misc
+	3.34606	-2.18125	at2g19590	A0A0R0K553	Fe2OG dioxygenase domain-containing protein	100794816 GLYMA_05G222400			dioxygenase activity [GO:0051213];metal ion binding [GO:0046872]	dioxygenase activity [GO:0051213];metal ion binding [GO:0046872]	21	5	34.8	5.58	0.000450759	17.5.1.2	hormone metabolism
+	2.74398	-2.19316	at1g72750	I1M595	Uncharacterized protein	100777112 GLYMA_13G347400	protein import into mitochondrial matrix [GO:0030150]	integral component of mitochondrial inner membrane [GO:0031305];TIM23 mitochondrial import inner membrane translocase complex [GO:0005744]	protein transmembrane transporter activity [GO:0008320]	integral component of mitochondrial inner membrane [GO:0031305];protein import into mitochondrial matrix [GO:0030150];protein transmembrane transporter activity [GO:0008320];TIM23 mitochondrial import inner membrane translocase complex [GO:0005744]	20	2	19.8	9.5	0.0018031	29.3.2	protein
+	3.02026	-2.21545	at5g01320	A0A0R0KF48	Uncharacterized protein	100776332 GLYMA_03G055100			carboxy-lyase activity [GO:0016831];magnesium ion binding [GO:0000287];thiamine pyrophosphate binding [GO:0030976]	carboxy-lyase activity [GO:0016831];magnesium ion binding [GO:0000287];thiamine pyrophosphate binding [GO:0030976]	15	5	65.2	6.21	0.000954429	5.2	fermentation
+	2.42802	-2.31245	at3g59400	I1LJQ0	GUN4 domain-containing protein	100782053 GLYMA_11G127800	chloroplast-nucleus signaling pathway [GO:0010019]	chloroplast [GO:0009507]	tetrapyrrole binding [GO:0046906]	chloroplast [GO:0009507];chloroplast-nucleus signaling pathway [GO:0010019];tetrapyrrole binding [GO:0046906]	14	2	30.6	7.88	0.00373236	19.4	tetrapyrrole synthesis
+	1.89292	-2.31866	at1g67940	C6TI06	ABC transporter domain-containing protein				ATP binding [GO:0005524];ATPase activity [GO:0016887]	ATP binding [GO:0005524];ATPase activity [GO:0016887]	28	2	17.2	6.54	0.0127963	34.16	transport
+	1.55775	-2.34674	at3g12500	I1JCB6	Chitin-binding type-1 domain-containing protein	547572 GLYMA_02G042500	carbohydrate metabolic process [GO:0005975];cell wall macromolecule catabolic process [GO:0016998];chitin catabolic process [GO:0006032]		chitin binding [GO:0008061];chitinase activity [GO:0004568]	carbohydrate metabolic process [GO:0005975];cell wall macromolecule catabolic process [GO:0016998];chitin binding [GO:0008061];chitin catabolic process [GO:0006032];chitinase activity [GO:0004568]	17	3	31.9	7.66	0.0276851	20.1	stress
+	2.34554	-2.35352	at4g37130	I1J922	Uncharacterized protein	100776992 GLYMA_01G181500		nuclear pore [GO:0005643]	nuclear localization sequence binding [GO:0008139];structural constituent of nuclear pore [GO:0017056]	nuclear localization sequence binding [GO:0008139];nuclear pore [GO:0005643];structural constituent of nuclear pore [GO:0017056]	10	2	51.4	7.28	0.00451293	29.3.1	protein
+	1.959	-2.42753	at4g11610	I1JKA3	Uncharacterized protein	100807525 GLYMA_03G012600		integral component of membrane [GO:0016021]		integral component of membrane [GO:0016021]	6	4	114	9.03	0.01099	13.1.6.5	amino acid metabolism
+	2.75832	-2.44683	at3g26430	A0A0R0KD58	Lipase_GDSL domain-containing protein	GLYMA_03G006200			hydrolase activity, acting on ester bonds [GO:0016788]	hydrolase activity, acting on ester bonds [GO:0016788]	17	4	36.6	8.7	0.00174454	26.28	misc
+	2.41561	-2.48954	at5g27120	I1LJA4	Nop domain-containing protein	100784721 GLYMA_11G114300		box C/D snoRNP complex [GO:0031428];small-subunit processome [GO:0032040]	snoRNA binding [GO:0030515]	box C/D snoRNP complex [GO:0031428];small-subunit processome [GO:0032040];snoRNA binding [GO:0030515]	31	10	60.8	9.03	0.00384049	27.3.67	RNA
+	2.94464	-2.50917	at5g25760	I1K9A6	UBIQUITIN_CONJUGAT_2 domain-containing protein	100305756 GLYMA_06G082900			ATP binding [GO:0005524];ubiquitin conjugating enzyme activity [GO:0061631]	ATP binding [GO:0005524];ubiquitin conjugating enzyme activity [GO:0061631]	26	2	17.7	8.46	0.00113594	29.5.11.3	protein
+	5.17128	-2.51871	at5g66120	A0A0R0HLZ4	DHQ_synthase domain-containing protein	GLYMA_11G078700	aromatic amino acid family biosynthetic process [GO:0009073];chorismate biosynthetic process [GO:0009423]	cytoplasm [GO:0005737]	3-dehydroquinate synthase activity [GO:0003856]	3-dehydroquinate synthase activity [GO:0003856];aromatic amino acid family biosynthetic process [GO:0009073];chorismate biosynthetic process [GO:0009423];cytoplasm [GO:0005737]	35	9	47.7	7.2	6.74089e-06	18.5	Co-factor and vitamine metabolism
+	1.96233	-2.53895	at5g23890	A0A0R0FS66	Uncharacterized protein	100810148 GLYMA_16G182200		integral component of membrane [GO:0016021]		integral component of membrane [GO:0016021]	8	5	106.7	4.79	0.0109062	35.1	not assigned
+	2.61332	-2.54019	at5g06900	O81973	Cytochrome P450 93A3 (EC 1.14.-.-) (Cytochrome P450 CP5)	CYP93A3		integral component of membrane [GO:0016021];membrane [GO:0016020]	heme binding [GO:0020037];iron ion binding [GO:0005506];oxidoreductase activity, acting on paired donors, with incorporation or reduction of molecular oxygen, NAD(P)H as one donor, and incorporation of one atom of oxygen [GO:0016709]	heme binding [GO:0020037];integral component of membrane [GO:0016021];iron ion binding [GO:0005506];membrane [GO:0016020];oxidoreductase activity, acting on paired donors, with incorporation or reduction of molecular oxygen, NAD(P)H as one donor, and incorporation of one atom of oxygen [GO:0016709]	8	3	57.9	8.06	0.00243602	26.1	misc
+	3.59078	-2.5425	at5g06760	Q01527	Maturation protein (Soybean seed maturation polypeptides)	gGmpm9 547921 seed Lea proteins GLYMA_03G144400	embryo development ending in seed dormancy [GO:0009793]			embryo development ending in seed dormancy [GO:0009793]	45	3	15.6	9.66	0.000256578	33.2	development
+	1.80684	-2.58231	at5g19620	I1MDA6	POTRA domain-containing protein	100794156 GLYMA_15G033700	chloroplast organization [GO:0009658];embryo development ending in seed dormancy [GO:0009793]	chloroplast outer membrane [GO:0009707]		chloroplast organization [GO:0009658];chloroplast outer membrane [GO:0009707];embryo development ending in seed dormancy [GO:0009793]	5	2	73.6	7.91	0.0156014	29.3.3	protein
+	2.26997	-2.59571	at5g44120	A0A0R0KKD6	Uncharacterized protein	GLYMA_03G163500			nutrient reservoir activity [GO:0045735]	nutrient reservoir activity [GO:0045735]	54	13	55.7	6.23	0.0053707	33.1	development
+	1.50114	-2.62971	at5g64740	K7MHQ9	Cellulose synthase (EC 2.4.1.12)	100798759 GLYMA_16G165900	cell wall organization [GO:0071555];cellulose biosynthetic process [GO:0030244];plant-type primary cell wall biogenesis [GO:0009833]	Golgi apparatus [GO:0005794];integral component of membrane [GO:0016021];plasma membrane [GO:0005886];trans-Golgi network [GO:0005802]	cellulose synthase (UDP-forming) activity [GO:0016760];cellulose synthase activity [GO:0016759];metal ion binding [GO:0046872]	cell wall organization [GO:0071555];cellulose biosynthetic process [GO:0030244];cellulose synthase (UDP-forming) activity [GO:0016760];cellulose synthase activity [GO:0016759];Golgi apparatus [GO:0005794];integral component of membrane [GO:0016021];metal ion binding [GO:0046872];plant-type primary cell wall biogenesis [GO:0009833];plasma membrane [GO:0005886];trans-Golgi network [GO:0005802]	9	6	121.5	7.08	0.0315397	10.2.1	cell wall
+	5.52218	-2.63903	at1g53540	C6T1V2	SHSP domain-containing protein	100500475 GLYMA_14G063700	protein complex oligomerization [GO:0051259];protein folding [GO:0006457];response to heat [GO:0009408];response to hydrogen peroxide [GO:0042542];response to reactive oxygen species [GO:0000302];response to salt stress [GO:0009651]		protein self-association [GO:0043621];unfolded protein binding [GO:0051082]	protein complex oligomerization [GO:0051259];protein folding [GO:0006457];protein self-association [GO:0043621];response to heat [GO:0009408];response to hydrogen peroxide [GO:0042542];response to reactive oxygen species [GO:0000302];response to salt stress [GO:0009651];unfolded protein binding [GO:0051082]	56	5	17.7	6.81	3.00481e-06	20.2.1	stress
+	1.57939	-2.66196	at5g19140	I1KN97	DUF3700 domain-containing protein	100807247 GLYMA_07G257700					30	4	25.4	5.83	0.0263398	15	metal handling
+	5.54011	-2.69996	at1g03220	Q8RVH5	Basic 7S globulin 2 (SBg7S) (Bg) [Cleaved into: Basic 7S globulin 2 high kDa subunit;Basic 7S globulin 2 low kDa subunit]		protein catabolic process [GO:0030163];proteolysis [GO:0006508]		aspartic-type endopeptidase activity [GO:0004190];nutrient reservoir activity [GO:0045735]	aspartic-type endopeptidase activity [GO:0004190];nutrient reservoir activity [GO:0045735];protein catabolic process [GO:0030163];proteolysis [GO:0006508]	52	11	47.2	8.25	2.88332e-06	29.5.4	protein
+	1.39609	-2.8327	at5g22510	I1KTC2	Uncharacterized protein	100788719 GLYMA_08G143500	sucrose catabolic process [GO:0005987]	chloroplast [GO:0009507]	glycopeptide alpha-N-acetylgalactosaminidase activity [GO:0033926];sucrose alpha-glucosidase activity [GO:0004575]	chloroplast [GO:0009507];glycopeptide alpha-N-acetylgalactosaminidase activity [GO:0033926];sucrose alpha-glucosidase activity [GO:0004575];sucrose catabolic process [GO:0005987]	8	3	73.8	6.21	0.0401707	2.2.1.3.1	major CHO metabolism
+	1.94132	-2.89672	at4g24550	A0A0R0GNH6	MHD domain-containing protein	100807075 GLYMA_14G181300	intracellular protein transport [GO:0006886];vesicle-mediated transport [GO:0016192]	clathrin adaptor complex [GO:0030131]		clathrin adaptor complex [GO:0030131];intracellular protein transport [GO:0006886];vesicle-mediated transport [GO:0016192]	15	4	50.5	7.12	0.0114467	29.3.4.99	protein
+	2.55219	-3.01645	at4g34640	A0A0R0HFK5	Uncharacterized protein	100775983 GLYMA_11G112000	ergosterol biosynthetic process [GO:0006696]	integral component of membrane [GO:0016021]	farnesyl-diphosphate farnesyltransferase activity [GO:0004310];squalene synthase activity [GO:0051996]	ergosterol biosynthetic process [GO:0006696];farnesyl-diphosphate farnesyltransferase activity [GO:0004310];integral component of membrane [GO:0016021];squalene synthase activity [GO:0051996]	34	6	39.6	6.1	0.00280418	11.8.8	lipid metabolism
+	2.27697	-3.0509	at5g62050	K7L3H1	Uncharacterized protein	100787806 GLYMA_07G235200	mitochondrial respiratory chain complex IV assembly [GO:0033617];protein insertion into membrane [GO:0051205];protein insertion into mitochondrial inner membrane from matrix [GO:0032979]	integral component of mitochondrial inner membrane [GO:0031305]	membrane insertase activity [GO:0032977]	integral component of mitochondrial inner membrane [GO:0031305];membrane insertase activity [GO:0032977];mitochondrial respiratory chain complex IV assembly [GO:0033617];protein insertion into membrane [GO:0051205];protein insertion into mitochondrial inner membrane from matrix [GO:0032979]	6	2	47.7	9.85	0.00528482	34.13	transport
+	1.87884	-3.06	at5g04885	A0A0R0G057	Uncharacterized protein	GLYMA_15G129500	carbohydrate metabolic process [GO:0005975]	integral component of membrane [GO:0016021]	hydrolase activity, hydrolyzing O-glycosyl compounds [GO:0004553]	carbohydrate metabolic process [GO:0005975];hydrolase activity, hydrolyzing O-glycosyl compounds [GO:0004553];integral component of membrane [GO:0016021]	15	4	54.8	5.52	0.0132178	26.3	misc
+	3.66879	-3.13011	at1g53540	A0A0R0L186	SHSP domain-containing protein	100500307 GLYMA_02G252800	protein complex oligomerization [GO:0051259];protein folding [GO:0006457];response to heat [GO:0009408];response to hydrogen peroxide [GO:0042542];response to reactive oxygen species [GO:0000302];response to salt stress [GO:0009651]		protein self-association [GO:0043621];unfolded protein binding [GO:0051082]	protein complex oligomerization [GO:0051259];protein folding [GO:0006457];protein self-association [GO:0043621];response to heat [GO:0009408];response to hydrogen peroxide [GO:0042542];response to reactive oxygen species [GO:0000302];response to salt stress [GO:0009651];unfolded protein binding [GO:0051082]	37	5	17.3	7.42	0.000214393	20.2.1	stress
+	3.10895	-3.27601	at5g49930	I1L0M7	CCHC-type domain-containing protein	100803745 GLYMA_09G031900	rescue of stalled ribosome [GO:0072344];ribosome-associated ubiquitin-dependent protein catabolic process [GO:1990116]	RQC complex [GO:1990112]	ribosomal large subunit binding [GO:0043023];tRNA binding [GO:0000049];zinc ion binding [GO:0008270]	rescue of stalled ribosome [GO:0072344];ribosomal large subunit binding [GO:0043023];ribosome-associated ubiquitin-dependent protein catabolic process [GO:1990116];RQC complex [GO:1990112];tRNA binding [GO:0000049];zinc ion binding [GO:0008270]	2	2	127.6	6.74	0.000778126	33.99	development
+	4.89791	-3.2827	at4g39660	I1KT82	Uncharacterized protein	100780526 GLYMA_08G140200			pyridoxal phosphate binding [GO:0030170];transaminase activity [GO:0008483]	pyridoxal phosphate binding [GO:0030170];transaminase activity [GO:0008483]	23	5	42.1	6.73	1.265e-05	13.1.1.3.11	amino acid metabolism
+	1.46361	-3.31868	at2g39840	C6TNW7	Serine/threonine-protein phosphatase (EC 3.1.3.16)	100799218 GLYMA_20G222500		cytoplasm [GO:0005737];nucleus [GO:0005634]	metal ion binding [GO:0046872];protein serine/threonine phosphatase activity [GO:0004722]	cytoplasm [GO:0005737];metal ion binding [GO:0046872];nucleus [GO:0005634];protein serine/threonine phosphatase activity [GO:0004722]	50	12	36.8	5.47	0.0343863	29.4	protein
+	2.6293	-3.3355	at1g25260	C6SV61	Ribosome assembly factor mrt4		ribosomal large subunit assembly [GO:0000027]	cytoplasm [GO:0005737];nucleolus [GO:0005730]		cytoplasm [GO:0005737];nucleolus [GO:0005730];ribosomal large subunit assembly [GO:0000027]	15	2	21	6.1	0.00234801	29.2.1.2.2.80	protein
+	3.50383	-3.46844	at3g22640	P0DO16	Beta-conglycinin alpha subunit 1 (CG-alpha-1) (Beta-conglycinin alpha subunit) (allergen Gly m 5)	CG-3 GLYMA_20G148300		aleurone grain [GO:0033095];endoplasmic reticulum [GO:0005783];protein storage vacuole [GO:0000326]	nutrient reservoir activity [GO:0045735]	aleurone grain [GO:0033095];endoplasmic reticulum [GO:0005783];nutrient reservoir activity [GO:0045735];protein storage vacuole [GO:0000326]	26	11	70.3	5.17	0.00031345	33.1	development
+	1.86074	-3.57672	at5g03860	I1MUM7	Malate synthase (EC 2.3.3.9)	GLYMA_17G128000	glyoxylate cycle [GO:0006097];tricarboxylic acid cycle [GO:0006099]	cytoplasm [GO:0005737]	malate synthase activity [GO:0004474]	cytoplasm [GO:0005737];glyoxylate cycle [GO:0006097];malate synthase activity [GO:0004474];tricarboxylic acid cycle [GO:0006099]	24	8	64.3	7.74	0.0137802	6.2	gluconeogenese/ glyoxylate cycle
+	2.95465	-3.58805	at3g14080	C6SZ12	U6 snRNA-associated Sm-like protein LSm1	100306352 LSM1 GLYMA_07G040900	deadenylation-dependent decapping of nuclear-transcribed mRNA [GO:0000290];mRNA processing [GO:0006397];RNA metabolic process [GO:0016070]	Lsm1-7-Pat1 complex [GO:1990726];P-body [GO:0000932]	RNA binding [GO:0003723];RNA cap binding [GO:0000339]	deadenylation-dependent decapping of nuclear-transcribed mRNA [GO:0000290];Lsm1-7-Pat1 complex [GO:1990726];mRNA processing [GO:0006397];P-body [GO:0000932];RNA binding [GO:0003723];RNA cap binding [GO:0000339];RNA metabolic process [GO:0016070]	27	2	14.5	5.07	0.00111007	27.1	RNA
+	1.6327	-3.94575	at2g46630	A0A0R0KP75	Uncharacterized protein	102664793 GLYMA_03G259500					14	2	32.3	9.42	0.023297	10.5.3	cell wall
+	1.64983	-4.31029	at5g52300	K7MID0	Uncharacterized protein	100801440 GLYMA_16G189900	response to abscisic acid [GO:0009737]			response to abscisic acid [GO:0009737]	19	9	96.9	6.39	0.0223961	20.2.2	stress
+	6.25025	-4.5567	at3g22640	P11827	Beta-conglycinin alpha' subunit (CG-alpha'-1) (Beta-conglycinin alpha prime subunit) (allergen Gly m 5)	CG-1 CGY-1 GLYMA_10G246300		aleurone grain [GO:0033095];endoplasmic reticulum [GO:0005783];protein storage vacuole [GO:0000326]	nutrient reservoir activity [GO:0045735]	aleurone grain [GO:0033095];endoplasmic reticulum [GO:0005783];nutrient reservoir activity [GO:0045735];protein storage vacuole [GO:0000326]	36	17	72.2	5.71	5.6202e-07	33.1	development
+	2.65981	-4.76819	at1g59970	C6TMH1	ZnMc domain-containing protein	548001 GLYMA_01G036900	collagen catabolic process [GO:0030574];extracellular matrix organization [GO:0030198]	extracellular matrix [GO:0031012];integral component of membrane [GO:0016021]	metalloendopeptidase activity [GO:0004222];zinc ion binding [GO:0008270]	collagen catabolic process [GO:0030574];extracellular matrix [GO:0031012];extracellular matrix organization [GO:0030198];integral component of membrane [GO:0016021];metalloendopeptidase activity [GO:0004222];zinc ion binding [GO:0008270]	15	3	40.1	5.63	0.0021887	29.5.7	protein
+	1.55588	-5.12244	at3g22640	A0A0R0HYM3	Uncharacterized protein	GLYMA_10G246500			nutrient reservoir activity [GO:0045735]	nutrient reservoir activity [GO:0045735]	8	4	69.6	6.32	0.0278047	33.1	development

## Sheet: Table S3
		Table S3. List of identified proteins in soybean grown on nontreated fiber compared to solution.
Significant	#NAME?	Log2(FoldChange)	TAIR accession	Accession	Protein names	Gene names	Gene ontology (biological process)	Gene ontology (cellular component)	Gene ontology (molecular function)	Gene ontology (GO)	Coverage in Percent	Number of Peptides	MW in kDa	calc pI	p-value	MapMan bin	Category
+	4.03927	4.9455	at1g26355	C6SXS0	microtube-localized protein		cortical microtubule organization [GO:0043622]			cortical microtubule organization [GO:0043622]	51	3	12.5	8.97	9.13542e-05	35.2	not assigned
+	3.54336	4.26554	at1g72160	K7KLB5	Uncharacterized protein	100805585 GLYMA_04G205300					24	9	62.4	4.88	0.000286178	34.99	transport
+	1.59524	4.25261	at4g34450	I1JSP6	Coatomer subunit gamma	100814149 GLYMA_04G013200	endoplasmic reticulum to Golgi vesicle-mediated transport [GO:0006888];intracellular protein transport [GO:0006886];intra-Golgi vesicle-mediated transport [GO:0006891];protein secretion [GO:0009306]	COPI vesicle coat [GO:0030126];endoplasmic reticulum [GO:0005783];endoplasmic reticulum-Golgi intermediate compartment [GO:0005793];Golgi apparatus [GO:0005794];Golgi membrane [GO:0000139];membrane [GO:0016020]	structural molecule activity [GO:0005198]	COPI vesicle coat [GO:0030126];endoplasmic reticulum [GO:0005783];endoplasmic reticulum to Golgi vesicle-mediated transport [GO:0006888];endoplasmic reticulum-Golgi intermediate compartment [GO:0005793];Golgi apparatus [GO:0005794];Golgi membrane [GO:0000139];intracellular protein transport [GO:0006886];intra-Golgi vesicle-mediated transport [GO:0006891];membrane [GO:0016020];protein secretion [G…	50	27	98.5	5.21	0.0253955	31.4	cell
+	2.90095	4.05337	at2g04940	I1LP93	Phospholipid scramblase	100784576 GLYMA_12G019100	plasma membrane phospholipid scrambling [GO:0017121]		phospholipid scramblase activity [GO:0017128]	phospholipid scramblase activity [GO:0017128];plasma membrane phospholipid scrambling [GO:0017121]	5	2	40.2	9.57	0.00125619	35.1	not assigned
+	1.87151	3.91573	at3g09800	Q9MAZ1	Nonclathrin coat protein zeta2-COP	copz2 547467 GLYMA_15G125800	intracellular protein transport [GO:0006886];intra-Golgi vesicle-mediated transport [GO:0006891];retrograde vesicle-mediated transport, Golgi to endoplasmic reticulum [GO:0006890]	COPI vesicle coat [GO:0030126]		COPI vesicle coat [GO:0030126];intracellular protein transport [GO:0006886];intra-Golgi vesicle-mediated transport [GO:0006891];retrograde vesicle-mediated transport, Golgi to endoplasmic reticulum [GO:0006890]	21	2	19.8	4.86	0.0134428	29.3.4.99	protein
+	3.1848	3.8911	at1g52220	C6SWL2	CAAD domain-containing protein	100305776 GLYMA_07G019400		chloroplast thylakoid membrane [GO:0009535];integral component of membrane [GO:0016021]		chloroplast thylakoid membrane [GO:0009535];integral component of membrane [GO:0016021]	14	2	16	8.47	0.000653435	35.2	not assigned
+	2.88361	3.86825	not known	A0A0R0GVW3	AAI domain-containing protein	GLYMA_13G288100					15	2	18.4	5.34	0.00130733	not known	not known
+	3.49225	3.32982	at3g14920	I1LST9	Uncharacterized protein	100783515 GLYMA_12G157500		vacuole [GO:0005773]		vacuole [GO:0005773]	6	3	66.7	6.29	0.000321921	35.2	not assigned
+	1.53589	3.27678	at2g30920	C6TE39	Ubiquinone biosynthesis O-methyltransferase, mitochondrial (3-demethylubiquinol 3-O-methyltransferase) (EC 2.1.1.64) (Polyprenyldihydroxybenzoate methyltransferase) (EC 2.1.1.114)	100783802 COQ3 GLYMA_02G288400	ubiquinone biosynthetic process [GO:0006744]	extrinsic component of mitochondrial inner membrane [GO:0031314]	2-polyprenyl-6-methoxy-1,4-benzoquinone methyltransferase activity [GO:0008425];3,4-dihydroxy-5-polyprenylbenzoic acid O-methyltransferase activity [GO:1990886];3-demethylubiquinone-9 3-O-methyltransferase activity [GO:0008689];hexaprenyldihydroxybenzoate methyltransferase activity [GO:0004395]	2-polyprenyl-6-methoxy-1,4-benzoquinone methyltransferase activity [GO:0008425];3,4-dihydroxy-5-polyprenylbenzoic acid O-methyltransferase activity [GO:1990886];3-demethylubiquinone-9 3-O-methyltransferase activity [GO:0008689];extrinsic component of mitochondrial inner membrane [GO:0031314];hexaprenyldihydroxybenzoate methyltransferase activity [GO:0004395];ubiquinone biosynthetic process [GO:00…	18	3	31.8	6.44	0.0291145	18.8.1	Co-factor and vitamine metabolism
+	1.70366	3.27138	at1g31850	K7MFQ7	Uncharacterized protein	100820623 GLYMA_16G074700		endosome [GO:0005768];Golgi apparatus [GO:0005794];integral component of membrane [GO:0016021];trans-Golgi network [GO:0005802]	methyltransferase activity [GO:0008168]	endosome [GO:0005768];Golgi apparatus [GO:0005794];integral component of membrane [GO:0016021];methyltransferase activity [GO:0008168];trans-Golgi network [GO:0005802]	10	4	68.8	8.5	0.0197851	20.2.3	stress
+	2.49091	3.14397	at5g64460	I1KQV4	Uncharacterized protein	100527095 GLYMA_08G064900					16	3	31.4	6.8	0.00322918	35.2	not assigned
+	2.39015	3.12957	at5g64570	A0A368UGZ4	Fn3_like domain-containing protein	GLYMA_15G051500	carbohydrate metabolic process [GO:0005975]	integral component of membrane [GO:0016021]	hydrolase activity, hydrolyzing O-glycosyl compounds [GO:0004553]	carbohydrate metabolic process [GO:0005975];hydrolase activity, hydrolyzing O-glycosyl compounds [GO:0004553];integral component of membrane [GO:0016021]	6	2	83.8	6.39	0.00407241	10.6.2	cell wall
+	1.61803	3.09011	at2g41740	K7MYB6	HP domain-containing protein	100787208 GLYMA_19G138700	actin filament bundle assembly [GO:0051017]		actin filament binding [GO:0051015]	actin filament binding [GO:0051015];actin filament bundle assembly [GO:0051017]	28	18	108.4	5.71	0.0240972	31.1	cell
+	1.59197	3.04947	at3g13650	A0A0R4J2V8	Dirigent protein	GLYMA_03G147900		apoplast [GO:0048046]		apoplast [GO:0048046]	23	2	23.9	6.28	0.0255873	20.1.7	stress
+	1.96506	3.0412	at5g02080	C6TI98	DFP domain-containing protein	100777777 GLYMA_04G254600					14	3	35.9	8.15	0.0108378	35.1	not assigned
+	3.33124	2.98467	at1g56720	I1JR21	Protein kinase domain-containing protein	100787014 GLYMA_03G228800	protein phosphorylation [GO:0006468]	integral component of membrane [GO:0016021];plasma membrane [GO:0005886]	ATP binding [GO:0005524];transmembrane receptor protein serine/threonine kinase activity [GO:0004675]	ATP binding [GO:0005524];integral component of membrane [GO:0016021];plasma membrane [GO:0005886];protein phosphorylation [GO:0006468];transmembrane receptor protein serine/threonine kinase activity [GO:0004675]	7	2	57	8.37	0.000466405	29.4.1.55	protein
+	5.0234	2.97807	at5g44120	A0A0R0KKD6	Uncharacterized protein	GLYMA_03G163500			nutrient reservoir activity [GO:0045735]	nutrient reservoir activity [GO:0045735]	54	13	55.7	6.23	9.47535e-06	33.1	development
+	1.8034	2.96577	at1g02120	D3G9M3	Vascular associated death 1	VAD1 100819859 GLYMA_20G070800	negative regulation of programmed cell death [GO:0043069]	integral component of membrane [GO:0016021]		integral component of membrane [GO:0016021];negative regulation of programmed cell death [GO:0043069]	7	3	70.5	5.74	0.0157252	20.1	stress
+	3.37361	2.7698	at1g54270	A0A0R4J3Y5	Uncharacterized protein	100817948 GLYMA_08G190100			ATP binding [GO:0005524];helicase activity [GO:0004386];nucleic acid binding [GO:0003676]	ATP binding [GO:0005524];helicase activity [GO:0004386];nucleic acid binding [GO:0003676]	65	19	46.6	5.57	0.000423045	29.2.3	protein
+	2.15292	2.76569	at5g42480	I1MC65	DUF4101 domain-containing protein	100790455 GLYMA_14G216700	chloroplast fission [GO:0010020]	integral component of chloroplast inner membrane [GO:0031357]		chloroplast fission [GO:0010020];integral component of chloroplast inner membrane [GO:0031357]	5	2	87.1	5	0.00703197	20.2.1	stress
	1.48702	2.73487	at1g09570	B4YB07	Phytochrome	phyA 100790763 GmphyA2 PhyA2 GLYMA_20G090000	detection of visible light [GO:0009584];protein-chromophore linkage [GO:0018298];protein-tetrapyrrole linkage [GO:0017006];red, far-red light phototransduction [GO:0009585];regulation of transcription, DNA-templated [GO:0006355]		phosphorelay sensor kinase activity [GO:0000155];photoreceptor activity [GO:0009881];protein homodimerization activity [GO:0042803]	detection of visible light [GO:0009584];phosphorelay sensor kinase activity [GO:0000155];photoreceptor activity [GO:0009881];protein homodimerization activity [GO:0042803];protein-chromophore linkage [GO:0018298];protein-tetrapyrrole linkage [GO:0017006];red, far-red light phototransduction [GO:0009585];regulation of transcription, DNA-templated [GO:0006355]	4	4	124.1	6.65	0.0325823	30.11	signalling
+	1.71693	2.72202	at4g02860	I1M4F8	Uncharacterized protein	100526946 GLYMA_13G321500	biosynthetic process [GO:0009058]		catalytic activity [GO:0003824]	biosynthetic process [GO:0009058];catalytic activity [GO:0003824]	8	2	32.9	5.29	0.0191899	35.1	not assigned
+	4.50605	2.71062	at3g15010	C6T7I3	Uncharacterized protein	100776344 GLYMA_03G143400	mRNA processing [GO:0006397]	ribonucleoprotein complex [GO:1990904]	mRNA binding [GO:0003729];RNA binding [GO:0003723]	mRNA binding [GO:0003729];mRNA processing [GO:0006397];ribonucleoprotein complex [GO:1990904];RNA binding [GO:0003723]	15	3	37.3	7.9	3.11854e-05	27.4	RNA
+	2.4989	2.67092	at5g04420	K7LKF5	Uncharacterized protein	100775953 GLYMA_10G198000					23	8	55.7	5.39	0.00317032	35.1	not assigned
+	2.92142	2.66025	at2g19590	C6TLL5	Uncharacterized protein				oxidoreductase activity [GO:0016491]	oxidoreductase activity [GO:0016491]	12	2	24.3	5.06	0.00119834	17.5.1.2	hormone metabolism
+	2.04005	2.61938	at5g28050	A0A0R0GCM7	CMP/dCMP-type deaminase domain-containing protein	GLYMA_15G186100	purine nucleoside catabolic process [GO:0006152]		guanosine deaminase activity [GO:0047974];zinc ion binding [GO:0008270]	guanosine deaminase activity [GO:0047974];purine nucleoside catabolic process [GO:0006152];zinc ion binding [GO:0008270]	45	6	20.6	6.13	0.00911904	23.2	nucleotide metabolism
+	2.87178	2.6178	at1g80270	I1L7B5	Uncharacterized protein	100806780 GLYMA_10G000600		mitochondrion [GO:0005739]		mitochondrion [GO:0005739]	10	5	67.9	8.44	0.00134344	27.3.67	RNA
+	2.41669	2.53273	at4g34350	K7LPB1	Uncharacterized protein	100805941 GLYMA_11G120900	dimethylallyl diphosphate biosynthetic process [GO:0050992];isopentenyl diphosphate biosynthetic process, methylerythritol 4-phosphate pathway [GO:0019288]		4-hydroxy-3-methylbut-2-en-1-yl diphosphate reductase activity [GO:0051745];metal ion binding [GO:0046872]	4-hydroxy-3-methylbut-2-en-1-yl diphosphate reductase activity [GO:0051745];dimethylallyl diphosphate biosynthetic process [GO:0050992];isopentenyl diphosphate biosynthetic process, methylerythritol 4-phosphate pathway [GO:0019288];metal ion binding [GO:0046872]	20	5	50	5.49	0.00383097	16.1.1.7	secondary metabolism
+	5.61727	2.52475	at1g03220	Q8RVH5	Basic 7S globulin 2 (SBg7S) (Bg) [Cleaved into: Basic 7S globulin 2 high kDa subunit;Basic 7S globulin 2 low kDa subunit]		protein catabolic process [GO:0030163];proteolysis [GO:0006508]		aspartic-type endopeptidase activity [GO:0004190];nutrient reservoir activity [GO:0045735]	aspartic-type endopeptidase activity [GO:0004190];nutrient reservoir activity [GO:0045735];protein catabolic process [GO:0030163];proteolysis [GO:0006508]	52	11	47.2	8.25	2.41398e-06	29.5.4	protein
+	3.32652	2.46743	at3g59400	I1LJQ0	GUN4 domain-containing protein	100782053 GLYMA_11G127800	chloroplast-nucleus signaling pathway [GO:0010019]	chloroplast [GO:0009507]	tetrapyrrole binding [GO:0046906]	chloroplast [GO:0009507];chloroplast-nucleus signaling pathway [GO:0010019];tetrapyrrole binding [GO:0046906]	14	2	30.6	7.88	0.000471495	19.4	tetrapyrrole synthesis
+	3.9293	2.44486	at3g26380	I1LNG3	Alpha-galactosidase (EC 3.2.1.22) (Melibiase)	100777954 GLYMA_11G243600	carbohydrate metabolic process [GO:0005975]		raffinose alpha-galactosidase activity [GO:0052692]	carbohydrate metabolic process [GO:0005975];raffinose alpha-galactosidase activity [GO:0052692]	15	4	61.2	6.43	0.000117678	3.8.2	minor CHO metabolism
+	2.10421	2.43678	at5g08540	I1J414	Uncharacterized protein	100804019 GLYMA_09G286000		chloroplast envelope [GO:0009941];chloroplast thylakoid membrane [GO:0009535];integral component of membrane [GO:0016021]		chloroplast envelope [GO:0009941];chloroplast thylakoid membrane [GO:0009535];integral component of membrane [GO:0016021]	14	3	38.4	5.86	0.0078667	35.2	not assigned
+	1.62838	2.41308	at1g32900	I1MKC8	Starch synthase, chloroplastic/amyloplastic (EC 2.4.1.-)	100817424 GLYMA_16G018500	starch biosynthetic process [GO:0019252]	amyloplast [GO:0009501];chloroplast [GO:0009507]	glycogen (starch) synthase activity [GO:0004373];starch synthase activity [GO:0009011]	amyloplast [GO:0009501];chloroplast [GO:0009507];glycogen (starch) synthase activity [GO:0004373];starch biosynthetic process [GO:0019252];starch synthase activity [GO:0009011]	17	6	68.1	7.06	0.0235298	2.1.2.2	major CHO metabolism
+	3.84204	2.41302	at4g26010	I1JK63	Peroxidase (EC 1.11.1.7)	100820340 GLYMA_03G007700	hydrogen peroxide catabolic process [GO:0042744];response to oxidative stress [GO:0006979]	extracellular region [GO:0005576];plant-type cell wall [GO:0009505];plasmodesma [GO:0009506]	heme binding [GO:0020037];metal ion binding [GO:0046872];peroxidase activity [GO:0004601]	extracellular region [GO:0005576];heme binding [GO:0020037];hydrogen peroxide catabolic process [GO:0042744];metal ion binding [GO:0046872];peroxidase activity [GO:0004601];plant-type cell wall [GO:0009505];plasmodesma [GO:0009506];response to oxidative stress [GO:0006979]	6	2	34.6	8.65	0.000143867	26.12	misc
+	1.83273	2.37395	at5g27840	I1JR93	Serine/threonine-protein phosphatase (EC 3.1.3.16)	100805030 GLYMA_03G234700		cytoplasm [GO:0005737];nucleus [GO:0005634]	metal ion binding [GO:0046872];protein serine/threonine phosphatase activity [GO:0004722]	cytoplasm [GO:0005737];metal ion binding [GO:0046872];nucleus [GO:0005634];protein serine/threonine phosphatase activity [GO:0004722]	17	4	36.6	5.4	0.0146983	29.4	protein
	1.32001	2.37071	at3g03800	I1MNV4	t-SNARE coiled-coil homology domain-containing protein	GLYMA_16G154200	exocytosis [GO:0006887];intracellular protein transport [GO:0006886];vesicle docking [GO:0048278];vesicle fusion [GO:0006906]	endomembrane system [GO:0012505];integral component of membrane [GO:0016021];plasma membrane [GO:0005886];SNARE complex [GO:0031201]	SNAP receptor activity [GO:0005484];SNARE binding [GO:0000149]	endomembrane system [GO:0012505];exocytosis [GO:0006887];integral component of membrane [GO:0016021];intracellular protein transport [GO:0006886];plasma membrane [GO:0005886];SNAP receptor activity [GO:0005484];SNARE binding [GO:0000149];SNARE complex [GO:0031201];vesicle docking [GO:0048278];vesicle fusion [GO:0006906]	8	2	34.8	7.94	0.0478617	31.4	cell
+	2.57773	2.37035	at1g11660	I1N0Q9	Uncharacterized protein	100808218 GLYMA_18G098800		cytosol [GO:0005829];nucleus [GO:0005634]	ATP binding [GO:0005524]	ATP binding [GO:0005524];cytosol [GO:0005829];nucleus [GO:0005634]	3	2	85.8	5.83	0.00264404	20.2.1	stress
+	2.19582	2.3544	at2g03780	I1LG08	Uncharacterized protein	GLYMA_11G011400		cytoplasm [GO:0005737];nucleus [GO:0005634]	endoribonuclease activity [GO:0004521];sequence-specific DNA binding [GO:0043565];single-stranded DNA binding [GO:0003697]	cytoplasm [GO:0005737];endoribonuclease activity [GO:0004521];nucleus [GO:0005634];sequence-specific DNA binding [GO:0043565];single-stranded DNA binding [GO:0003697]	21	2	31.8	7.81	0.00637062	35.1	not assigned
	1.3182	2.34766	at2g24280	I1JQ57	Uncharacterized protein	100803257 GLYMA_03G199100	proteolysis [GO:0006508]		dipeptidyl-peptidase activity [GO:0008239];serine-type peptidase activity [GO:0008236]	dipeptidyl-peptidase activity [GO:0008239];proteolysis [GO:0006508];serine-type peptidase activity [GO:0008236]	7	2	57.1	7.8	0.0480621	29.5	protein
+	2.79032	2.34426	at3g57520	I1JXD5	Uncharacterized protein	100816978 GLYMA_04G190000	raffinose family oligosaccharide biosynthetic process [GO:0010325]		catalytic activity [GO:0003824]	catalytic activity [GO:0003824];raffinose family oligosaccharide biosynthetic process [GO:0010325]	3	2	83.1	5.33	0.00162062	3.1.2.2	minor CHO metabolism
+	2.40113	2.33704	at1g73260	C6SVL0	Uncharacterized protein	100305549 GLYMA_08G341100			endopeptidase inhibitor activity [GO:0004866]	endopeptidase inhibitor activity [GO:0004866]	32	4	21.8	5.33	0.00397071	20.1.7.6.1	stress
+	2.37611	2.32842	at5g23060	C6TEH0	Rhodanese domain-containing protein	100813363 GLYMA_17G084300					10	2	41.8	9.39	0.00420619	35.2	not assigned
	1.42583	2.24763	at4g30020	I1MH23	Uncharacterized protein	100784999 GLYMA_15G165100			serine-type endopeptidase activity [GO:0004252]	serine-type endopeptidase activity [GO:0004252]	11	6	88.1	7.08	0.0375117	29.5.1	protein
+	1.7776	2.18658	at5g52520	I1L332	AA_TRNA_LIGASE_II domain-containing protein	100815508 GLYMA_09G133200	prolyl-tRNA aminoacylation [GO:0006433]	aminoacyl-tRNA synthetase multienzyme complex [GO:0017101];chloroplast stroma [GO:0009570];cytoplasm [GO:0005737];mitochondrion [GO:0005739]	ATP binding [GO:0005524];proline-tRNA ligase activity [GO:0004827]	aminoacyl-tRNA synthetase multienzyme complex [GO:0017101];ATP binding [GO:0005524];chloroplast stroma [GO:0009570];cytoplasm [GO:0005737];mitochondrion [GO:0005739];proline-tRNA ligase activity [GO:0004827];prolyl-tRNA aminoacylation [GO:0006433]	5	2	61.5	7.15	0.016688	29.1.40	protein
+	2.12361	2.17782	at5g51220	I1KUB0	Uncharacterized protein	100780170 GLYMA_08G176800	mitochondrial respiratory chain complex III assembly [GO:0034551];positive regulation of mitochondrial translation [GO:0070131]	mitochondrion [GO:0005739]		mitochondrial respiratory chain complex III assembly [GO:0034551];mitochondrion [GO:0005739];positive regulation of mitochondrial translation [GO:0070131]	7	2	32.3	9.41	0.00752307	29.3.99	protein
+	3.56466	2.17142	at4g16260	A0A0R0G0Q7	Uncharacterized protein	100801599 GLYMA_15G142400	carbohydrate metabolic process [GO:0005975]	anchored component of plasma membrane [GO:0046658]	hydrolase activity, hydrolyzing O-glycosyl compounds [GO:0004553]	anchored component of plasma membrane [GO:0046658];carbohydrate metabolic process [GO:0005975];hydrolase activity, hydrolyzing O-glycosyl compounds [GO:0004553]	31	6	40.9	8.68	0.000272486	26.4.1	misc
	1.43966	2.16241	at3g53620	A0A0R0KVT1	Uncharacterized protein	GLYMA_03G172700	phosphate-containing compound metabolic process [GO:0006796]	cytosol [GO:0005829]	inorganic diphosphatase activity [GO:0004427];magnesium ion binding [GO:0000287]	cytosol [GO:0005829];inorganic diphosphatase activity [GO:0004427];magnesium ion binding [GO:0000287];phosphate-containing compound metabolic process [GO:0006796]	48	6	26.1	5.8	0.036336	23.4.99	nucleotide metabolism
+	3.18971	2.15986	at1g04400	I1NI99	Photolyase/cryptochrome alpha/beta domain-containing protein	GLYMA_20G209900			blue light photoreceptor activity [GO:0009882]	blue light photoreceptor activity [GO:0009882]	9	3	72	6.21	0.000646088	30.11	signalling
+	2.39354	2.13913	at5g28740	K7M1P8	TPR_REGION domain-containing protein	100781026 GLYMA_13G245700	generation of catalytic spliceosome for first transesterification step [GO:0000349];mRNA splicing, via spliceosome [GO:0000398]	catalytic step 2 spliceosome [GO:0071013];post-mRNA release spliceosomal complex [GO:0071014];Prp19 complex [GO:0000974];U2-type catalytic step 2 spliceosome [GO:0071007]		catalytic step 2 spliceosome [GO:0071013];generation of catalytic spliceosome for first transesterification step [GO:0000349];mRNA splicing, via spliceosome [GO:0000398];post-mRNA release spliceosomal complex [GO:0071014];Prp19 complex [GO:0000974];U2-type catalytic step 2 spliceosome [GO:0071007]	4	2	107.6	5.88	0.00404078	28.2	DNA
+	6.79814	2.13512	at2g45220	A0A0R0KE56	Pectinesterase (EC 3.1.1.11)	100794948 GLYMA_03G029400	cell wall modification [GO:0042545];pectin catabolic process [GO:0045490]	cell wall [GO:0005618];extracellular region [GO:0005576]	aspartyl esterase activity [GO:0045330];pectinesterase activity [GO:0030599]	aspartyl esterase activity [GO:0045330];cell wall [GO:0005618];cell wall modification [GO:0042545];extracellular region [GO:0005576];pectin catabolic process [GO:0045490];pectinesterase activity [GO:0030599]	24	6	32.2	8.7	1.5917e-07	10.8.99	cell wall
+	2.2858	2.10742	at4g25810	I1MH66	Xyloglucan endotransglucosylase/hydrolase (EC 2.4.1.207)	GLYMA_15G169100	cell wall biogenesis [GO:0042546];cell wall organization [GO:0071555];xyloglucan metabolic process [GO:0010411]	apoplast [GO:0048046];cell wall [GO:0005618];integral component of membrane [GO:0016021]	hydrolase activity, hydrolyzing O-glycosyl compounds [GO:0004553];xyloglucan:xyloglucosyl transferase activity [GO:0016762]	apoplast [GO:0048046];cell wall [GO:0005618];cell wall biogenesis [GO:0042546];cell wall organization [GO:0071555];hydrolase activity, hydrolyzing O-glycosyl compounds [GO:0004553];integral component of membrane [GO:0016021];xyloglucan metabolic process [GO:0010411];xyloglucan:xyloglucosyl transferase activity [GO:0016762]	23	5	35.6	8.37	0.00517841	10.7	cell wall
	1.30868	2.07118	at3g24503	A0A0R0IG82	Aldedh domain-containing protein	GLYMA_09G189200			oxidoreductase activity, acting on the aldehyde or oxo group of donors, NAD or NADP as acceptor [GO:0016620]	oxidoreductase activity, acting on the aldehyde or oxo group of donors, NAD or NADP as acceptor [GO:0016620]	13	5	56.5	6.42	0.0491269	5.1	fermentation
+	2.35951	2.07041	at1g09800	K7LVD1	tRNA pseudouridine synthase (EC 5.4.99.-)	100802586 GLYMA_12G167000	pseudouridine synthesis [GO:0001522];tRNA processing [GO:0008033]		RNA binding [GO:0003723];tRNA pseudouridine synthase activity [GO:0106029]	pseudouridine synthesis [GO:0001522];RNA binding [GO:0003723];tRNA processing [GO:0008033];tRNA pseudouridine synthase activity [GO:0106029]	17	4	40.8	7.09	0.00437006	29.1.30	protein
+	1.77945	2.05259	at3g63140	I1L838	Epimerase domain-containing protein	100816596 GLYMA_10G026600	galactose catabolic process [GO:0019388];galactose catabolic process via UDP-galactose [GO:0033499]	cytosol [GO:0005829]	coenzyme binding [GO:0050662];UDP-glucose 4-epimerase activity [GO:0003978]	coenzyme binding [GO:0050662];cytosol [GO:0005829];galactose catabolic process [GO:0019388];galactose catabolic process via UDP-galactose [GO:0033499];UDP-glucose 4-epimerase activity [GO:0003978]	14	3	43.7	7.06	0.0166169	27.3.99	RNA
	1.52005	2.0509	at4g32180	K7KVS7	Pantothenate kinase 2 (EC 2.7.1.33)	100781580 GLYMA_06G182100	coenzyme A biosynthetic process [GO:0015937];phosphorylation [GO:0016310]	cytosol [GO:0005829];nucleus [GO:0005634]	ATP binding [GO:0005524];pantothenate kinase activity [GO:0004594]	ATP binding [GO:0005524];coenzyme A biosynthetic process [GO:0015937];cytosol [GO:0005829];nucleus [GO:0005634];pantothenate kinase activity [GO:0004594];phosphorylation [GO:0016310]	6	3	101.1	5.85	0.0301962	18.4.5	Co-factor and vitamine metabolism
+	3.0981	1.9913	at1g53540	A0A0R0L186	SHSP domain-containing protein	100500307 GLYMA_02G252800	protein complex oligomerization [GO:0051259];protein folding [GO:0006457];response to heat [GO:0009408];response to hydrogen peroxide [GO:0042542];response to reactive oxygen species [GO:0000302];response to salt stress [GO:0009651]		protein self-association [GO:0043621];unfolded protein binding [GO:0051082]	protein complex oligomerization [GO:0051259];protein folding [GO:0006457];protein self-association [GO:0043621];response to heat [GO:0009408];response to hydrogen peroxide [GO:0042542];response to reactive oxygen species [GO:0000302];response to salt stress [GO:0009651];unfolded protein binding [GO:0051082]	37	5	17.3	7.42	0.00079781	20.2.1	stress
+	2.97705	1.96494	at5g48370	I1L659	Uncharacterized protein	100815138 GLYMA_09G246100	acyl-CoA metabolic process [GO:0006637]		acyl-CoA hydrolase activity [GO:0047617]	acyl-CoA hydrolase activity [GO:0047617];acyl-CoA metabolic process [GO:0006637]	7	2	50.1	6.42	0.00105427	35.1	not assigned
+	3.91452	1.90854	at1g53540	A0A0R0GA14	SHSP domain-containing protein	100779969 GLYMA_14G063800	protein complex oligomerization [GO:0051259];protein folding [GO:0006457];response to heat [GO:0009408];response to hydrogen peroxide [GO:0042542];response to reactive oxygen species [GO:0000302];response to salt stress [GO:0009651]		protein self-association [GO:0043621];unfolded protein binding [GO:0051082]	protein complex oligomerization [GO:0051259];protein folding [GO:0006457];protein self-association [GO:0043621];response to heat [GO:0009408];response to hydrogen peroxide [GO:0042542];response to reactive oxygen species [GO:0000302];response to salt stress [GO:0009651];unfolded protein binding [GO:0051082]	26	2	17.9	7.5	0.000121754	20.2.1	stress
	1.46035	1.89053	at4g02290	I1L7T7	Endoglucanase (EC 3.2.1.4)	100789144 GLYMA_10G017000	cellulose catabolic process [GO:0030245]		cellulase activity [GO:0008810]	cellulase activity [GO:0008810];cellulose catabolic process [GO:0030245]	12	4	56.4	9.1	0.034646	26.3.4	misc
+	1.72426	1.85658	at4g32770	I1JUU2	Uncharacterized protein	100809310 GLYMA_04G082500			tocopherol cyclase activity [GO:0009976]	tocopherol cyclase activity [GO:0009976]	10	3	54.9	6.05	0.0188688	16.1.3.4	secondary metabolism
	1.33593	1.85559	at5g66120	A0A0R0LIH0	DHQ_synthase domain-containing protein	GLYMA_01G164300	aromatic amino acid family biosynthetic process [GO:0009073];chorismate biosynthetic process [GO:0009423]	cytoplasm [GO:0005737]	3-dehydroquinate synthase activity [GO:0003856]	3-dehydroquinate synthase activity [GO:0003856];aromatic amino acid family biosynthetic process [GO:0009073];chorismate biosynthetic process [GO:0009423];cytoplasm [GO:0005737]	31	8	47.7	7.69	0.0461395	18.5	Co-factor and vitamine metabolism
+	2.39977	1.85113	at1g20160	I1M0I4	Uncharacterized protein	100809885 GLYMA_13G187000			serine-type endopeptidase activity [GO:0004252]	serine-type endopeptidase activity [GO:0004252]	9	4	83.9	8.44	0.00398315	29.5.1	protein
+	1.70792	1.84256	at4g37160	I1MW18	Uncharacterized protein	100810503 GLYMA_17G180500			copper ion binding [GO:0005507];oxidoreductase activity [GO:0016491]	copper ion binding [GO:0005507];oxidoreductase activity [GO:0016491]	7	2	60.4	9.17	0.0195921	26.7	misc
	1.40353	1.82446	at4g00430	C6TEZ8	Uncharacterized protein	100791447 GLYMA_11G228000	response to water deprivation [GO:0009414]	integral component of membrane [GO:0016021];plasma membrane [GO:0005886];plasmodesma [GO:0009506];vacuole [GO:0005773]	water channel activity [GO:0015250]	integral component of membrane [GO:0016021];plasma membrane [GO:0005886];plasmodesma [GO:0009506];response to water deprivation [GO:0009414];vacuole [GO:0005773];water channel activity [GO:0015250]	32	6	30.8	7.53	0.0394886	34.19.1	transport
+	4.66178	1.81671	at1g53540	C6T1V2	SHSP domain-containing protein	100500475 GLYMA_14G063700	protein complex oligomerization [GO:0051259];protein folding [GO:0006457];response to heat [GO:0009408];response to hydrogen peroxide [GO:0042542];response to reactive oxygen species [GO:0000302];response to salt stress [GO:0009651]		protein self-association [GO:0043621];unfolded protein binding [GO:0051082]	protein complex oligomerization [GO:0051259];protein folding [GO:0006457];protein self-association [GO:0043621];response to heat [GO:0009408];response to hydrogen peroxide [GO:0042542];response to reactive oxygen species [GO:0000302];response to salt stress [GO:0009651];unfolded protein binding [GO:0051082]	56	5	17.7	6.81	2.17884e-05	20.2.1	stress
	1.55292	1.81457	at3g04610	I1JP06	Uncharacterized protein	100813235 GLYMA_03G160000			RNA binding [GO:0003723]	RNA binding [GO:0003723]	14	6	56.4	5.26	0.0279952	27.4	RNA
+	2.34417	1.7972	at5g46210	I1MF26	CULLIN_2 domain-containing protein	100805491 GLYMA_15G093600	proteasome-mediated ubiquitin-dependent protein catabolic process [GO:0043161];SCF-dependent proteasomal ubiquitin-dependent protein catabolic process [GO:0031146];ubiquitin-dependent protein catabolic process [GO:0006511]	Cul4-RING E3 ubiquitin ligase complex [GO:0080008];cullin-RING ubiquitin ligase complex [GO:0031461];SCF ubiquitin ligase complex [GO:0019005]	ubiquitin protein ligase binding [GO:0031625]	Cul4-RING E3 ubiquitin ligase complex [GO:0080008];cullin-RING ubiquitin ligase complex [GO:0031461];proteasome-mediated ubiquitin-dependent protein catabolic process [GO:0043161];SCF ubiquitin ligase complex [GO:0019005];SCF-dependent proteasomal ubiquitin-dependent protein catabolic process [GO:0031146];ubiquitin protein ligase binding [GO:0031625];ubiquitin-dependent protein catabolic process …	4	3	90	8.34	0.00452722	29.5.11.4.3.3	protein
	1.52335	1.75733	at2g20142	C6ZS34	TIR-NBS-LRR type disease resistance protein	100301898 GLYMA_02G023800	signal transduction [GO:0007165]			signal transduction [GO:0007165]	15	2	29.8	7.96	0.0299675	20.1.2	stress
+	2.79855	1.72167	at4g22990	I1L2Z2	SPX domain-containing protein	100808181 GLYMA_09G128500	transmembrane transport [GO:0055085]	integral component of membrane [GO:0016021]		integral component of membrane [GO:0016021];transmembrane transport [GO:0055085]	7	3	78.1	6.61	0.0015902	35.1	not assigned
+	1.66082	1.70716	at5g62810	I1MTH6	Pex14_N domain-containing protein	100784152 GLYMA_17G089700	protein import into peroxisome matrix, docking [GO:0016560]	peroxisomal importomer complex [GO:1990429];peroxisomal membrane [GO:0005778]	signaling receptor binding [GO:0005102]	peroxisomal importomer complex [GO:1990429];peroxisomal membrane [GO:0005778];protein import into peroxisome matrix, docking [GO:0016560];signaling receptor binding [GO:0005102]	16	4	54.2	5.67	0.0218364	29.3.5	protein
+	4.75973	1.68594	at1g55020	I1KUQ6	Lipoxygenase (EC 1.13.11.-)	100816880 GLYMA_08G189800	oxylipin biosynthetic process [GO:0031408]		metal ion binding [GO:0046872];oxidoreductase activity, acting on single donors with incorporation of molecular oxygen, incorporation of two atoms of oxygen [GO:0016702]	metal ion binding [GO:0046872];oxidoreductase activity, acting on single donors with incorporation of molecular oxygen, incorporation of two atoms of oxygen [GO:0016702];oxylipin biosynthetic process [GO:0031408]	32	20	97.1	7.4	1.73887e-05	17.7.1.2	hormone metabolism
+	3.59269	1.63706	at5g28050	A0A0R0IBM9	CMP/dCMP-type deaminase domain-containing protein	GLYMA_09G080100	purine nucleoside catabolic process [GO:0006152]		guanosine deaminase activity [GO:0047974];zinc ion binding [GO:0008270]	guanosine deaminase activity [GO:0047974];purine nucleoside catabolic process [GO:0006152];zinc ion binding [GO:0008270]	53	7	20.7	5.86	0.000255453	23.2	nucleotide metabolism
+	3.15652	1.58179	at5g46210	I1K3E9	CULLIN_2 domain-containing protein	100779748 GLYMA_05G140800	proteasome-mediated ubiquitin-dependent protein catabolic process [GO:0043161];SCF-dependent proteasomal ubiquitin-dependent protein catabolic process [GO:0031146];ubiquitin-dependent protein catabolic process [GO:0006511]	Cul4-RING E3 ubiquitin ligase complex [GO:0080008];cullin-RING ubiquitin ligase complex [GO:0031461];SCF ubiquitin ligase complex [GO:0019005]	ubiquitin protein ligase binding [GO:0031625]	Cul4-RING E3 ubiquitin ligase complex [GO:0080008];cullin-RING ubiquitin ligase complex [GO:0031461];proteasome-mediated ubiquitin-dependent protein catabolic process [GO:0043161];SCF ubiquitin ligase complex [GO:0019005];SCF-dependent proteasomal ubiquitin-dependent protein catabolic process [GO:0031146];ubiquitin protein ligase binding [GO:0031625];ubiquitin-dependent protein catabolic process …	7	4	88.5	7.65	0.000697403	29.5.11.4.3.3	protein
	1.44557	1.53709	at4g32760	Q2V732	VHS and GAT domain protein	732580 GLYMA_17G191000	intracellular protein transport [GO:0006886]	cell [GO:0005623]		cell [GO:0005623];intracellular protein transport [GO:0006886]	25	9	72.9	5.68	0.0358453	31.4	cell
+	2.44052	1.50698	at4g33010	I1JTW7	Glycine cleavage system P protein (EC 1.4.4.2)	100795673 GLYMA_04G051200	glycine decarboxylation via glycine cleavage system [GO:0019464]	apoplast [GO:0048046];chloroplast envelope [GO:0009941];glycine cleavage complex [GO:0005960];mitochondrion [GO:0005739]	glycine binding [GO:0016594];glycine dehydrogenase (decarboxylating) activity [GO:0004375];pyridoxal phosphate binding [GO:0030170]	apoplast [GO:0048046];chloroplast envelope [GO:0009941];glycine binding [GO:0016594];glycine cleavage complex [GO:0005960];glycine decarboxylation via glycine cleavage system [GO:0019464];glycine dehydrogenase (decarboxylating) activity [GO:0004375];mitochondrion [GO:0005739];pyridoxal phosphate binding [GO:0030170]	43	22	111.9	7.36	0.00362647	1.2.4.1	PS
+	2.3902	1.49058	at2g06990	I1KPQ5	Uncharacterized protein	100785694 GLYMA_08G027700	maturation of 5.8S rRNA [GO:0000460];RNA catabolic process [GO:0006401]	nucleus [GO:0005634]	ATP binding [GO:0005524];RNA binding [GO:0003723];RNA helicase activity [GO:0003724]	ATP binding [GO:0005524];maturation of 5.8S rRNA [GO:0000460];nucleus [GO:0005634];RNA binding [GO:0003723];RNA catabolic process [GO:0006401];RNA helicase activity [GO:0003724]	6	4	110	6.79	0.00407196	27.1	RNA
+	2.72581	1.4749	at5g04885	A0A0R0FL35	Uncharacterized protein	GLYMA_16G039300	carbohydrate metabolic process [GO:0005975]		hydrolase activity, hydrolyzing O-glycosyl compounds [GO:0004553]	carbohydrate metabolic process [GO:0005975];hydrolase activity, hydrolyzing O-glycosyl compounds [GO:0004553]	7	3	67.9	6.77	0.00188016	26.3	misc
	1.49604	1.44277	at4g02080	I1MGG9	Uncharacterized protein	GLYMA_15G143300	endoplasmic reticulum to Golgi vesicle-mediated transport [GO:0006888];intracellular protein transport [GO:0006886];membrane organization [GO:0061024];positive regulation of protein exit from endoplasmic reticulum [GO:0070863];regulation of COPII vesicle coating [GO:0003400];vesicle organization [GO:0016050]	COPII vesicle coat [GO:0030127];endoplasmic reticulum [GO:0005783];endoplasmic reticulum exit site [GO:0070971];Golgi apparatus [GO:0005794]	GTP binding [GO:0005525];GTPase activity [GO:0003924]	COPII vesicle coat [GO:0030127];endoplasmic reticulum [GO:0005783];endoplasmic reticulum exit site [GO:0070971];endoplasmic reticulum to Golgi vesicle-mediated transport [GO:0006888];Golgi apparatus [GO:0005794];GTP binding [GO:0005525];GTPase activity [GO:0003924];intracellular protein transport [GO:0006886];membrane organization [GO:0061024];positive regulation of protein exit from endoplasmic …	72	11	22.1	7.05	0.0319127	30.5	signalling
+	2.12735	1.43811	at3g14110	I1KHE4	TPR_REGION domain-containing protein	100782310 GLYMA_07G041700		integral component of membrane [GO:0016021]		integral component of membrane [GO:0016021]	15	3	33.1	8.98	0.00745843	19.4	tetrapyrrole synthesis
+	2.28013	1.43357	at2g17200	I1JCA6	Uncharacterized protein	100806776 GLYMA_02G041700	ubiquitin-dependent protein catabolic process [GO:0006511]	cytosol [GO:0005829]	polyubiquitin modification-dependent protein binding [GO:0031593]	cytosol [GO:0005829];polyubiquitin modification-dependent protein binding [GO:0031593];ubiquitin-dependent protein catabolic process [GO:0006511]	31	9	58	4.79	0.00524655	29.5.11	protein
+	1.96068	1.408	at2g22590	I1N1U5	Glycosyltransferase (EC 2.4.1.-)	100793699 GLYMA_18G148200		intracellular membrane-bounded organelle [GO:0043231]	quercetin 3-O-glucosyltransferase activity [GO:0080043];quercetin 7-O-glucosyltransferase activity [GO:0080044];UDP-glycosyltransferase activity [GO:0008194]	intracellular membrane-bounded organelle [GO:0043231];quercetin 3-O-glucosyltransferase activity [GO:0080043];quercetin 7-O-glucosyltransferase activity [GO:0080044];UDP-glycosyltransferase activity [GO:0008194]	15	6	53.3	5.6	0.0109477	16.8.1	secondary metabolism
+	4.56754	1.39164	at3g22640	P0DO16	Beta-conglycinin alpha subunit 1 (CG-alpha-1) (Beta-conglycinin alpha subunit) (allergen Gly m 5)	CG-3 GLYMA_20G148300		aleurone grain [GO:0033095];endoplasmic reticulum [GO:0005783];protein storage vacuole [GO:0000326]	nutrient reservoir activity [GO:0045735]	aleurone grain [GO:0033095];endoplasmic reticulum [GO:0005783];nutrient reservoir activity [GO:0045735];protein storage vacuole [GO:0000326]	26	11	70.3	5.17	2.70682e-05	33.1	development
	1.44815	1.38932	at4g02480	I1KC45	AAA domain-containing protein	100778164 GLYMA_06G171000			ATP binding [GO:0005524]	ATP binding [GO:0005524]	9	7	130.4	6.28	0.0356328	29.5.9	protein
	1.52285	1.36996	at5g16620	K7MPZ2	Uncharacterized protein	100790904 GLYMA_18G048200	chloroplast organization [GO:0009658];protein import into chloroplast stroma [GO:0045037]	chloroplast inner membrane [GO:0009706];chloroplast thylakoid membrane [GO:0009535]		chloroplast inner membrane [GO:0009706];chloroplast organization [GO:0009658];chloroplast thylakoid membrane [GO:0009535];protein import into chloroplast stroma [GO:0045037]	32	8	47.3	6.44	0.030002	29.3.3	protein
+	2.87471	1.36367	at2g01690	I1JDH2	Uncharacterized protein	100813929 GLYMA_02G085000	phosphatidylinositol biosynthetic process [GO:0006661]	integral component of membrane [GO:0016021];PAS complex [GO:0070772]		integral component of membrane [GO:0016021];PAS complex [GO:0070772];phosphatidylinositol biosynthetic process [GO:0006661]	5	3	81.3	6.06	0.00133442	35.2	not assigned
+	3.20609	1.3603	at1g24020	C6SZA9	Bet_v_1 domain-containing protein	100783267 GLYMA_02G032300	defense response [GO:0006952]			defense response [GO:0006952]	45	6	17.1	5.25	0.000622172	20.2.99	stress
+	2.89245	1.35653	at2g29550	I1K2Y0	Tubulin beta chain	100784236 GLYMA_05G126100	microtubule cytoskeleton organization [GO:0000226];microtubule-based process [GO:0007017];mitotic cell cycle [GO:0000278]	cytoplasm [GO:0005737];microtubule [GO:0005874]	GTP binding [GO:0005525];GTPase activity [GO:0003924];structural constituent of cytoskeleton [GO:0005200]	cytoplasm [GO:0005737];GTP binding [GO:0005525];GTPase activity [GO:0003924];microtubule [GO:0005874];microtubule cytoskeleton organization [GO:0000226];microtubule-based process [GO:0007017];mitotic cell cycle [GO:0000278];structural constituent of cytoskeleton [GO:0005200]	70	26	49.7	4.93	0.001281	31.1	cell
+	2.70023	1.32316	at1g14410	I1KXQ8	Uncharacterized protein	100789252 GLYMA_08G297200	defense response [GO:0006952];regulation of transcription, DNA-templated [GO:0006355]		single-stranded DNA binding [GO:0003697]	defense response [GO:0006952];regulation of transcription, DNA-templated [GO:0006355];single-stranded DNA binding [GO:0003697]	17	3	29.9	9.26	0.0019942	27.3.67	RNA
+	2.82526	1.31773	at5g02160	C6TF91	Uncharacterized protein	100798036 GLYMA_07G134500		chloroplast thylakoid membrane [GO:0009535];integral component of membrane [GO:0016021]		chloroplast thylakoid membrane [GO:0009535];integral component of membrane [GO:0016021]	10	2	14.7	10.2	0.00149534	35.2	not assigned
+	2.32348	1.29837	at2g37170	E0A2W0	Plasma membrane intrinsic protein	PIP		integral component of membrane [GO:0016021]	channel activity [GO:0015267]	channel activity [GO:0015267];integral component of membrane [GO:0016021]	18	3	30.6	6.67	0.00474812	34.19.1	transport
+	2.61499	1.29471	at3g11210	I1KKF0	SGNH_hydro domain-containing protein	GLYMA_07G150300					13	2	28.8	6.87	0.00242669	26.28	misc
	1.39914	1.28725	at4g31810	C6T7J7	Uncharacterized protein				3-hydroxyisobutyryl-CoA hydrolase activity [GO:0003860]	3-hydroxyisobutyryl-CoA hydrolase activity [GO:0003860]	23	5	46	6.09	0.03989	11.9.4.3	lipid metabolism
+	2.30273	1.25857	at5g50680	I1KP66	ThiF domain-containing protein	100809607 GLYMA_08G011400	protein modification by small protein conjugation [GO:0032446];protein sumoylation [GO:0016925]	cytoplasm [GO:0005737];SUMO activating enzyme complex [GO:0031510]	SUMO activating enzyme activity [GO:0019948]	cytoplasm [GO:0005737];protein modification by small protein conjugation [GO:0032446];protein sumoylation [GO:0016925];SUMO activating enzyme activity [GO:0019948];SUMO activating enzyme complex [GO:0031510]	17	3	31.1	5.64	0.0049805	29.5.11	protein
	1.61181	1.24223	at3g01720	A0A0R0EIE6	Uncharacterized protein	GLYMA_19G055500					8	3	78.9	6.3	0.0244452	35.2	not assigned
+	2.74488	1.23676	at5g13000	I1KZH4	FKS1_dom1 domain-containing protein	100801607 GLYMA_08G361500	(1->3)-beta-D-glucan biosynthetic process [GO:0006075]	1,3-beta-D-glucan synthase complex [GO:0000148];integral component of membrane [GO:0016021]	1,3-beta-D-glucan synthase activity [GO:0003843]	(1->3)-beta-D-glucan biosynthetic process [GO:0006075];1,3-beta-D-glucan synthase activity [GO:0003843];1,3-beta-D-glucan synthase complex [GO:0000148];integral component of membrane [GO:0016021]	5	6	225.6	9.09	0.00179936	3.6	minor CHO metabolism
	1.44616	1.23453	at3g63250	K7KFA8	Hcy-binding domain-containing protein	GLYMA_03G156500					13	2	22.8	4.55	0.0357967	13.1.3.4.12	amino acid metabolism
+	1.85691	1.21243	at5g51430	A0A0R0H9Z0	Uncharacterized protein	100794449 GLYMA_12G013000	intracellular protein transport [GO:0006886]	Golgi transport complex [GO:0017119]		Golgi transport complex [GO:0017119];intracellular protein transport [GO:0006886]	13	6	86.2	5.36	0.0139025	31.4	cell
+	2.53578	1.21	at3g47070	A0A0R0EX21	Uncharacterized protein	100788940 GLYMA_18G065900					21	2	11.8	9.31	0.00291222	35.2	not assigned
	1.5872	1.20559	at5g65220	C6SWH0	Uncharacterized protein	100305741 GLYMA_05G178000	translation [GO:0006412]	chloroplast [GO:0009507];ribosome [GO:0005840]	structural constituent of ribosome [GO:0003735]	chloroplast [GO:0009507];ribosome [GO:0005840];structural constituent of ribosome [GO:0003735];translation [GO:0006412]	19	2	18.3	10.08	0.0258701	29.2.1.1.1.2.29	protein
+	3.47874	1.19932	at3g53140	I1MIW4	Methyltransf_2 domain-containing protein	102663764 GLYMA_15G241100	aromatic compound biosynthetic process [GO:0019438]	cytosol [GO:0005829]	O-methyltransferase activity [GO:0008171];S-adenosylmethionine-dependent methyltransferase activity [GO:0008757]	aromatic compound biosynthetic process [GO:0019438];cytosol [GO:0005829];O-methyltransferase activity [GO:0008171];S-adenosylmethionine-dependent methyltransferase activity [GO:0008757]	37	8	39.8	5.86	0.000332093	26.6	misc
+	3.24036	1.19721	at3g06040	I1L0J6	Ribosomal_L12 domain-containing protein	100816926 GLYMA_09G029000	translation [GO:0006412]	ribosome [GO:0005840]	structural constituent of ribosome [GO:0003735]	ribosome [GO:0005840];structural constituent of ribosome [GO:0003735];translation [GO:0006412]	20	2	21.1	9.51	0.000574962	29.2.1.1.1.2.12	protein
+	2.15704	1.19714	at5g12380	I1MIT6	Annexin	100794511 GLYMA_15G237800			calcium ion binding [GO:0005509];calcium-dependent phospholipid binding [GO:0005544]	calcium ion binding [GO:0005509];calcium-dependent phospholipid binding [GO:0005544]	26	8	35.8	8.51	0.0069656	31.1	cell
+	1.92008	1.19658	at4g39050	A0A0R0HAG1	Uncharacterized protein	GLYMA_12G038600	microtubule-based movement [GO:0007018]		ATP binding [GO:0005524];microtubule binding [GO:0008017];microtubule motor activity [GO:0003777]	ATP binding [GO:0005524];microtubule binding [GO:0008017];microtubule motor activity [GO:0003777];microtubule-based movement [GO:0007018]	3	2	120.9	5.83	0.0120204	31.1	cell
+	2.37291	1.193	at5g18580	I1KN20	Uncharacterized protein	100789934 GLYMA_07G250200	cortical cytoskeleton organization [GO:0030865];microtubule cytoskeleton organization [GO:0000226];regulation of dephosphorylation [GO:0035303]	centrosome [GO:0005813];spindle [GO:0005819]	calcium ion binding [GO:0005509]	calcium ion binding [GO:0005509];centrosome [GO:0005813];cortical cytoskeleton organization [GO:0030865];microtubule cytoskeleton organization [GO:0000226];regulation of dephosphorylation [GO:0035303];spindle [GO:0005819]	8	3	54.8	5.15	0.00423728	31.1	cell
	1.77922	1.18932	at3g17940	I1L456	Aldose 1-epimerase (EC 5.1.3.3) (Galactose mutarotase)	100809972 GLYMA_09G176100	galactose catabolic process via UDP-galactose [GO:0033499];glucose metabolic process [GO:0006006]		aldose 1-epimerase activity [GO:0004034];carbohydrate binding [GO:0030246]	aldose 1-epimerase activity [GO:0004034];carbohydrate binding [GO:0030246];galactose catabolic process via UDP-galactose [GO:0033499];glucose metabolic process [GO:0006006]	26	4	36.9	6.34	0.0166255	3.5	minor CHO metabolism
+	4.21807	1.17852	at2g29630	I1N019	Uncharacterized protein	100787350 GLYMA_18G065700	thiamine biosynthetic process [GO:0009228]		carbon-carbon lyase activity [GO:0016830];iron-sulfur cluster binding [GO:0051536]	carbon-carbon lyase activity [GO:0016830];iron-sulfur cluster binding [GO:0051536];thiamine biosynthetic process [GO:0009228]	14	5	72.2	6.25	6.05248e-05	18.2	Co-factor and vitamine metabolism
	1.43981	1.17748	at4g35470	I1J8A7	Uncharacterized protein	100787496 GLYMA_01G157000					18	6	63.7	7.33	0.0363239	30.2	signalling
	1.64062	1.16684	at4g37210	C6T935	SHNi-TPR domain-containing protein						34	10	44.9	4.42	0.0228759	35.1.5	not assigned
+	2.96907	1.16476	at1g45332	I1J6F0	Uncharacterized protein	GLYMA_01G075400	mitochondrial translational elongation [GO:0070125]	mitochondrion [GO:0005739]	GTP binding [GO:0005525];GTPase activity [GO:0003924];translation elongation factor activity [GO:0003746]	GTP binding [GO:0005525];GTPase activity [GO:0003924];mitochondrial translational elongation [GO:0070125];mitochondrion [GO:0005739];translation elongation factor activity [GO:0003746]	28	6	48.1	6.18	0.00107382	29.2.4	protein
+	3.11521	1.15616	at1g67550	Q949H4	Urease (EC 3.5.1.5) (Urea amidohydrolase)	ure 547672 GLYMA_11G248700	urea catabolic process [GO:0043419]		nickel cation binding [GO:0016151];urease activity [GO:0009039]	nickel cation binding [GO:0016151];urea catabolic process [GO:0043419];urease activity [GO:0009039]	12	6	90.7	6.18	0.000766985	13.2.2.3	amino acid metabolism
+	2.02702	1.15093	at4g30440	I1MSX9	NAD(P)-bd_dom domain-containing protein	100818861 GLYMA_17G069600		integral component of membrane [GO:0016021]		integral component of membrane [GO:0016021]	12	3	47.6	9.44	0.00939681	10.1.6	cell wall
+	2.87274	1.14222	at1g17100	C6SXU6	Uncharacterized protein						23	2	18.4	9.01	0.00134048	19.99	tetrapyrrole synthesis
+	2.22638	1.13352	at4g13710	A0A0R0E8X8	Pectate lyase (EC 4.2.2.2)	100808253 GLYMA_20G077300	pectin catabolic process [GO:0045490]		metal ion binding [GO:0046872];pectate lyase activity [GO:0030570]	metal ion binding [GO:0046872];pectate lyase activity [GO:0030570];pectin catabolic process [GO:0045490]	11	4	49.5	8.19	0.00593774	10.6.3	cell wall
+	1.82411	1.11904	at5g01320	A0A0R0KF48	Uncharacterized protein	100776332 GLYMA_03G055100			carboxy-lyase activity [GO:0016831];magnesium ion binding [GO:0000287];thiamine pyrophosphate binding [GO:0030976]	carboxy-lyase activity [GO:0016831];magnesium ion binding [GO:0000287];thiamine pyrophosphate binding [GO:0030976]	15	5	65.2	6.21	0.014993	5.2	fermentation
+	3.05886	1.11578	at5g20950	I1M7D8	Uncharacterized protein	100815268 GLYMA_14G045000	carbohydrate metabolic process [GO:0005975]		hydrolase activity, hydrolyzing O-glycosyl compounds [GO:0004553]	carbohydrate metabolic process [GO:0005975];hydrolase activity, hydrolyzing O-glycosyl compounds [GO:0004553]	7	3	68.6	8.76	0.000873254	10.6.1	cell wall
+	2.09723	1.10956	at2g02040	I1K3A6	Uncharacterized protein	100812743 GLYMA_05G136200		integral component of membrane [GO:0016021];plant-type vacuole membrane [GO:0009705]	oligopeptide transmembrane transporter activity [GO:0035673];peptide transmembrane transporter activity [GO:1904680];peptide:proton symporter activity [GO:0015333]	integral component of membrane [GO:0016021];oligopeptide transmembrane transporter activity [GO:0035673];peptide transmembrane transporter activity [GO:1904680];peptide:proton symporter activity [GO:0015333];plant-type vacuole membrane [GO:0009705]	7	3	64.3	6.57	0.00799409	34.3	transport
+	6.77769	1.1071	at1g03220	A0A0R4J2Q1	Peptidase A1 domain-containing protein	100797018 GLYMA_02G148200	protein catabolic process [GO:0030163];proteolysis [GO:0006508]		aspartic-type endopeptidase activity [GO:0004190]	aspartic-type endopeptidase activity [GO:0004190];protein catabolic process [GO:0030163];proteolysis [GO:0006508]	13	4	46.4	8.34	1.66845e-07	29.5.4	protein
+	2.42097	1.09841	at1g56050	K7L8F3	Obg-like ATPase 1	100500688 GLYMA_08G236400		cytoplasm [GO:0005737]	ATP binding [GO:0005524];ATPase activity [GO:0016887];GTP binding [GO:0005525];ribosomal large subunit binding [GO:0043023];ribosome binding [GO:0043022]	ATP binding [GO:0005524];ATPase activity [GO:0016887];cytoplasm [GO:0005737];GTP binding [GO:0005525];ribosomal large subunit binding [GO:0043023];ribosome binding [GO:0043022]	7	2	46	6.55	0.00379339	30.5	signalling
	1.51593	1.09169	at2g21940	C6TLJ4	Uncharacterized protein						21	4	33	8.32	0.0304842	13.1.6.1.5	amino acid metabolism
+	2.70459	1.08768	at3g22640	A0A0R0HYM3	Uncharacterized protein	GLYMA_10G246500			nutrient reservoir activity [GO:0045735]	nutrient reservoir activity [GO:0045735]	8	4	69.6	6.32	0.00197429	33.1	development
+	2.8622	1.08368	at1g64760	I1ML36	X8 domain-containing protein	100815300 GLYMA_16G042500	carbohydrate metabolic process [GO:0005975]	anchored component of plasma membrane [GO:0046658];integral component of membrane [GO:0016021]	hydrolase activity, hydrolyzing O-glycosyl compounds [GO:0004553]	anchored component of plasma membrane [GO:0046658];carbohydrate metabolic process [GO:0005975];hydrolase activity, hydrolyzing O-glycosyl compounds [GO:0004553];integral component of membrane [GO:0016021]	7	2	52.5	5.47	0.0013734	26.4.1	misc
+	2.08792	1.07452	at1g19920	I1LWX5	Uncharacterized protein	100805275 GLYMA_13G051000	sulfate assimilation [GO:0000103]		adenylylsulfate kinase activity [GO:0004020];sulfate adenylyltransferase (ATP) activity [GO:0004781]	adenylylsulfate kinase activity [GO:0004020];sulfate adenylyltransferase (ATP) activity [GO:0004781];sulfate assimilation [GO:0000103]	9	3	54.2	7.42	0.00816738	14.1	S-assimilation
+	1.95493	1.06014	at5g52920	I1LDJ1	Pyruvate kinase (EC 2.7.1.40)	100818193 GLYMA_10G227800	cellular response to insulin stimulus [GO:0032869];glycolytic process [GO:0006096]	chloroplast stroma [GO:0009570];cytoplasm [GO:0005737]	kinase activity [GO:0016301];magnesium ion binding [GO:0000287];potassium ion binding [GO:0030955];pyruvate kinase activity [GO:0004743]	cellular response to insulin stimulus [GO:0032869];chloroplast stroma [GO:0009570];cytoplasm [GO:0005737];glycolytic process [GO:0006096];kinase activity [GO:0016301];magnesium ion binding [GO:0000287];potassium ion binding [GO:0030955];pyruvate kinase activity [GO:0004743]	27	12	63.7	7.62	0.0110935	4.2.15	glycolysis
+	2.46247	1.0572	at5g11720	I1MG74	Uncharacterized protein	GLYMA_15G133700	carbohydrate metabolic process [GO:0005975]		carbohydrate binding [GO:0030246];hydrolase activity, hydrolyzing O-glycosyl compounds [GO:0004553]	carbohydrate binding [GO:0030246];carbohydrate metabolic process [GO:0005975];hydrolase activity, hydrolyzing O-glycosyl compounds [GO:0004553]	5	3	104.9	7.14	0.0034477	26.3.1	misc
+	2.48539	1.05547	at5g16370	I1JHQ6	Uncharacterized protein	100779323 GLYMA_02G239400			catalytic activity [GO:0003824]	catalytic activity [GO:0003824]	32	9	60.9	8.54	0.00327044	11.1.8	lipid metabolism
	1.81514	1.05278	at4g38600	I1JSE2	HECT domain-containing protein	100791450 GLYMA_04G004000			ubiquitin-protein transferase activity [GO:0004842]	ubiquitin-protein transferase activity [GO:0004842]	8	7	203.8	5.76	0.015306	29.5.11.4.1	protein
+	4.38831	1.04708	at3g22640	P11827	Beta-conglycinin alpha' subunit (CG-alpha'-1) (Beta-conglycinin alpha prime subunit) (allergen Gly m 5)	CG-1 CGY-1 GLYMA_10G246300		aleurone grain [GO:0033095];endoplasmic reticulum [GO:0005783];protein storage vacuole [GO:0000326]	nutrient reservoir activity [GO:0045735]	aleurone grain [GO:0033095];endoplasmic reticulum [GO:0005783];nutrient reservoir activity [GO:0045735];protein storage vacuole [GO:0000326]	36	17	72.2	5.71	4.08967e-05	33.1	development
+	2.80797	1.04315	at1g73325	C6SYK2	Uncharacterized protein				endopeptidase inhibitor activity [GO:0004866]	endopeptidase inhibitor activity [GO:0004866]	23	3	22.4	5.07	0.00155606	20.1.7.6.1	stress
	1.32006	1.04155	at4g33420	A0A0R0EQP6	Peroxidase (EC 1.11.1.7)	GLYMA_20G214200	hydrogen peroxide catabolic process [GO:0042744];response to oxidative stress [GO:0006979]	extracellular region [GO:0005576];integral component of membrane [GO:0016021];plant-type cell wall [GO:0009505];plasmodesma [GO:0009506]	heme binding [GO:0020037];metal ion binding [GO:0046872];peroxidase activity [GO:0004601]	extracellular region [GO:0005576];heme binding [GO:0020037];hydrogen peroxide catabolic process [GO:0042744];integral component of membrane [GO:0016021];metal ion binding [GO:0046872];peroxidase activity [GO:0004601];plant-type cell wall [GO:0009505];plasmodesma [GO:0009506];response to oxidative stress [GO:0006979]	4	2	36.3	6.76	0.0478567	26.12	misc
+	2.10936	1.03394	at1g27430	K7MXH4	GYF domain-containing protein	100803441 GLYMA_19G095700					4	5	179	6.19	0.00777385	35.1	not assigned
+	2.31814	1.03174	at1g77140	I1KAJ9	Uncharacterized protein	100802965 GLYMA_06G123000	vesicle docking involved in exocytosis [GO:0006904]			vesicle docking involved in exocytosis [GO:0006904]	12	5	64.8	6.77	0.00480683	29.3.4.3	protein
+	1.91926	1.0095	at1g72160	I1KWA0	Uncharacterized protein	100806382 GLYMA_08G239900					36	13	65.2	4.83	0.0120432	34.99	transport
+	4.16495	0.994748	at1g78630	I1MID7	Uncharacterized protein	GLYMA_15G209000	negative regulation of translation [GO:0017148];response to cytokinin [GO:0009735];translation [GO:0006412]	chloroplast envelope [GO:0009941];chloroplast stroma [GO:0009570];cytosolic large ribosomal subunit [GO:0022625];ribosome [GO:0005840];thylakoid [GO:0009579]	mRNA binding [GO:0003729];structural constituent of ribosome [GO:0003735]	chloroplast envelope [GO:0009941];chloroplast stroma [GO:0009570];cytosolic large ribosomal subunit [GO:0022625];mRNA binding [GO:0003729];negative regulation of translation [GO:0017148];response to cytokinin [GO:0009735];ribosome [GO:0005840];structural constituent of ribosome [GO:0003735];thylakoid [GO:0009579];translation [GO:0006412]	20	4	27.1	10.2	6.83991e-05	29.2.1.1.1.2.13	protein
+	3.23896	0.979065	at3g63190	C6TCH7	RRF domain-containing protein	100794560 GLYMA_02G147000	cytoplasmic translational termination [GO:0002184];plastid translation [GO:0032544];translation [GO:0006412]	chloroplast [GO:0009507];cytoplasm [GO:0005737];cytosol [GO:0005829]	ribosomal large subunit binding [GO:0043023]	chloroplast [GO:0009507];cytoplasm [GO:0005737];cytoplasmic translational termination [GO:0002184];cytosol [GO:0005829];plastid translation [GO:0032544];ribosomal large subunit binding [GO:0043023];translation [GO:0006412]	24	4	29	9.57	0.000576819	31.2	cell
+	2.3471	0.974758	at1g27400	I1LN92	Uncharacterized protein	100800781 GLYMA_11G249700	cytoplasmic translation [GO:0002181]	cytosolic large ribosomal subunit [GO:0022625]	structural constituent of ribosome [GO:0003735]	cytoplasmic translation [GO:0002181];cytosolic large ribosomal subunit [GO:0022625];structural constituent of ribosome [GO:0003735]	44	8	20.4	10.23	0.00449674	29.2.1.2.2.17	protein
	1.55071	0.961018	at4g36810	I1MNI2	Uncharacterized protein	100785539 GLYMA_16G141700	isoprenoid biosynthetic process [GO:0008299]		farnesyltranstransferase activity [GO:0004311]	farnesyltranstransferase activity [GO:0004311];isoprenoid biosynthetic process [GO:0008299]	16	3	39.6	6.8	0.0281378	16.1.1.10	secondary metabolism
+	2.13333	0.954783	at1g79040	C6SWI3	Uncharacterized protein	100305752 GLYMA_15G253700	photosynthesis [GO:0015979]	integral component of membrane [GO:0016021];photosystem II oxygen evolving complex [GO:0009654]		integral component of membrane [GO:0016021];photosynthesis [GO:0015979];photosystem II oxygen evolving complex [GO:0009654]	27	3	14.3	9.7	0.00735646	1.1.1.2	PS
	1.36038	0.954436	at1g23820	I1N1F7	PABS domain-containing protein	100776863 GLYMA_18G137100	polyamine biosynthetic process [GO:0006596]		spermidine synthase activity [GO:0004766]	polyamine biosynthetic process [GO:0006596];spermidine synthase activity [GO:0004766]	38	8	36.8	4.93	0.0436137	22.1.6	polyamine metabolism
	1.41337	0.953379	at3g48000	I1MTI7	Aldedh domain-containing protein	GLYMA_17G091000			aldehyde dehydrogenase (NAD) activity [GO:0004029]	aldehyde dehydrogenase (NAD) activity [GO:0004029]	27	8	49.7	8.13	0.0386034	5.1	fermentation
	1.50428	0.941776	at2g01190	I1LES5	PB1 domain-containing protein	100775954 GLYMA_10G270200					26	9	76.5	6.18	0.0313127	35.1	not assigned
	1.82667	0.922069	at4g24330	I1MJW1	Uncharacterized protein	100804608 GLYMA_16G003600		endoplasmic reticulum [GO:0005783]	calcium ion binding [GO:0005509]	calcium ion binding [GO:0005509];endoplasmic reticulum [GO:0005783]	7	2	51.5	5.82	0.014905	35.2	not assigned
	1.41664	0.917972	at3g19340	I1ML93	Uncharacterized protein	100813179 GLYMA_16G047400					12	3	57.3	5.66	0.0383143	35.2	not assigned
+	2.85131	0.915558	at2g44480	A0A0R0GFB2	Uncharacterized protein	100783037 GLYMA_15G271000	carbohydrate metabolic process [GO:0005975]		beta-glucosidase activity [GO:0008422]	beta-glucosidase activity [GO:0008422];carbohydrate metabolic process [GO:0005975]	54	19	57.5	8.87	0.0014083	26.3	misc
+	2.85736	0.897112	at5g35630	I1M170	Glutamine synthetase (EC 6.3.1.2)	548036 GLYMA_13G210800	glutamine biosynthetic process [GO:0006542]		ATP binding [GO:0005524];glutamate-ammonia ligase activity [GO:0004356]	ATP binding [GO:0005524];glutamate-ammonia ligase activity [GO:0004356];glutamine biosynthetic process [GO:0006542]	43	11	47.6	6.87	0.00138881	12.2.2	N-metabolism
+	2.14522	0.896586	at4g09650	I1MUQ0	Uncharacterized protein	100819224 GLYMA_17G130100	ATP synthesis coupled proton transport [GO:0015986]	membrane [GO:0016020]	proton-transporting ATP synthase activity, rotational mechanism [GO:0046933]	ATP synthesis coupled proton transport [GO:0015986];membrane [GO:0016020];proton-transporting ATP synthase activity, rotational mechanism [GO:0046933]	18	3	27.4	6.4	0.00715788	1.1.4.7	PS
+	5.14262	0.896561	at4g01070	I1K4M2	Glycosyltransferase (EC 2.4.1.-)	100805784 GLYMA_05G181100		intracellular membrane-bounded organelle [GO:0043231]	quercetin 3-O-glucosyltransferase activity [GO:0080043];quercetin 7-O-glucosyltransferase activity [GO:0080044];UDP-glycosyltransferase activity [GO:0008194]	intracellular membrane-bounded organelle [GO:0043231];quercetin 3-O-glucosyltransferase activity [GO:0080043];quercetin 7-O-glucosyltransferase activity [GO:0080044];UDP-glycosyltransferase activity [GO:0008194]	29	9	55.8	6.11	7.20076e-06	16.8.3	secondary metabolism
	1.4833	0.892275	at5g06900	O81973	Cytochrome P450 93A3 (EC 1.14.-.-) (Cytochrome P450 CP5)	CYP93A3		integral component of membrane [GO:0016021];membrane [GO:0016020]	heme binding [GO:0020037];iron ion binding [GO:0005506];oxidoreductase activity, acting on paired donors, with incorporation or reduction of molecular oxygen, NAD(P)H as one donor, and incorporation of one atom of oxygen [GO:0016709]	heme binding [GO:0020037];integral component of membrane [GO:0016021];iron ion binding [GO:0005506];membrane [GO:0016020];oxidoreductase activity, acting on paired donors, with incorporation or reduction of molecular oxygen, NAD(P)H as one donor, and incorporation of one atom of oxygen [GO:0016709]	8	3	57.9	8.06	0.0328627	26.1	misc
	1.33641	0.886525	at3g01560	K7KNN9	DUF1421 domain-containing protein	100777464 GLYMA_05G004000					15	6	62.4	6.38	0.0460879	27.3.30	RNA
+	4.136	0.885222	at1g73260	C6T0C7	Uncharacterized protein				endopeptidase inhibitor activity [GO:0004866]	endopeptidase inhibitor activity [GO:0004866]	45	7	23.4	4.96	7.31139e-05	20.1.7.6.1	stress
	1.89704	0.883152	at1g48160	C6TCJ7	Uncharacterized protein	100801614 GLYMA_16G146000	SRP-dependent cotranslational protein targeting to membrane, signal sequence recognition [GO:0006617]	signal recognition particle, endoplasmic reticulum targeting [GO:0005786]	7S RNA binding [GO:0008312]	7S RNA binding [GO:0008312];signal recognition particle, endoplasmic reticulum targeting [GO:0005786];SRP-dependent cotranslational protein targeting to membrane, signal sequence recognition [GO:0006617]	30	4	15.3	9.96	0.0126753	29.3.4.99	protein
+	2.57815	0.876437	at3g42170	K7ML33	BED-type domain-containing protein	106796714 GLYMA_17G111500			DNA binding [GO:0003677];protein dimerization activity [GO:0046983]	DNA binding [GO:0003677];protein dimerization activity [GO:0046983]	13	9	128.6	4.86	0.0026415	28.99	DNA
+	2.92414	0.874227	at5g13870	A0A0R0FQV9	Xyloglucan endotransglucosylase/hydrolase (EC 2.4.1.207)	GLYMA_16G150300	cell wall biogenesis [GO:0042546];cell wall organization [GO:0071555];xyloglucan metabolic process [GO:0010411]	apoplast [GO:0048046];cell wall [GO:0005618]	hydrolase activity, hydrolyzing O-glycosyl compounds [GO:0004553];xyloglucan:xyloglucosyl transferase activity [GO:0016762]	apoplast [GO:0048046];cell wall [GO:0005618];cell wall biogenesis [GO:0042546];cell wall organization [GO:0071555];hydrolase activity, hydrolyzing O-glycosyl compounds [GO:0004553];xyloglucan metabolic process [GO:0010411];xyloglucan:xyloglucosyl transferase activity [GO:0016762]	26	7	33.7	6.93	0.00119085	10.7	cell wall
+	2.86754	0.872296	at2g37040	I1JPN0	Phenylalanine ammonia-lyase (EC 4.3.1.24)	GLYMA_03G181700	cinnamic acid biosynthetic process [GO:0009800];L-phenylalanine catabolic process [GO:0006559]	cytoplasm [GO:0005737]	phenylalanine ammonia-lyase activity [GO:0045548]	cinnamic acid biosynthetic process [GO:0009800];cytoplasm [GO:0005737];L-phenylalanine catabolic process [GO:0006559];phenylalanine ammonia-lyase activity [GO:0045548]	33	15	77.6	6.49	0.00135662	16.2.1.1	secondary metabolism
+	3.46786	0.869421	at3g04290	I1JRU3	Lipase_GDSL domain-containing protein	GLYMA_03G252500			hydrolase activity, acting on ester bonds [GO:0016788]	hydrolase activity, acting on ester bonds [GO:0016788]	22	5	41.6	5.72	0.000340522	26.28	misc
	1.52548	0.868059	at3g20320	I1LWB0	MlaD domain-containing protein	100792380 GLYMA_13G074600		chloroplast envelope [GO:0009941];chloroplast inner membrane [GO:0009706];integral component of membrane [GO:0016021]	lipid transporter activity [GO:0005319];phospholipid binding [GO:0005543]	chloroplast envelope [GO:0009941];chloroplast inner membrane [GO:0009706];integral component of membrane [GO:0016021];lipid transporter activity [GO:0005319];phospholipid binding [GO:0005543]	22	6	41.6	6.79	0.029821	29.3.3	protein
+	2.53819	0.866573	at3g08860	A0A0R0F2G6	Uncharacterized protein	100797583 GLYMA_18G210500			pyridoxal phosphate binding [GO:0030170];transaminase activity [GO:0008483]	pyridoxal phosphate binding [GO:0030170];transaminase activity [GO:0008483]	35	12	52.5	7.96	0.00289605	13.2.4.1	amino acid metabolism
+	2.09002	0.866497	at1g35470	K7L8H9	Uncharacterized protein	100805319 GLYMA_08G238500					11	3	52.3	5.49	0.00812784	35.1	not assigned
	1.83984	0.864629	at2g33150	I1NEH3	Uncharacterized protein	100807194 GLYMA_20G077000	fatty acid beta-oxidation [GO:0006635];phenylacetate catabolic process [GO:0010124]	peroxisome [GO:0005777]	acetyl-CoA C-acyltransferase activity [GO:0003988]	acetyl-CoA C-acyltransferase activity [GO:0003988];fatty acid beta-oxidation [GO:0006635];peroxisome [GO:0005777];phenylacetate catabolic process [GO:0010124]	43	12	48.4	7.58	0.0144598	13.2.4.1	amino acid metabolism
	1.58824	0.855683	at1g28330	C6SVK9	Uncharacterized protein						44	2	13	9.91	0.0258082	33.99	development
+	2.93107	0.854216	at1g08530	I1LJ29	Uncharacterized protein	100809293 GLYMA_11G108700		integral component of membrane [GO:0016021]		integral component of membrane [GO:0016021]	19	3	27.1	6.8	0.00117202	35.2	not assigned
+	3.21598	0.850231	at1g78380	Q9FQE8	Glutathione S-transferase (Glutathione S-transferase GST 10) (EC 2.5.1.18) (Tau class glutathione S-transferase)	GSTU41 547580 GST GLYMA_08G175200	glutathione metabolic process [GO:0006749]	cytoplasm [GO:0005737]	glutathione transferase activity [GO:0004364]	cytoplasm [GO:0005737];glutathione metabolic process [GO:0006749];glutathione transferase activity [GO:0004364]	54	8	25.6	5.97	0.000608162	26.9	misc
+	1.99619	0.849764	at2g36910	I1NAB2	Uncharacterized protein	100814667 GLYMA_19G184300		integral component of membrane [GO:0016021]	ATP binding [GO:0005524];ATPase activity [GO:0016887];ATPase-coupled transmembrane transporter activity [GO:0042626]	ATP binding [GO:0005524];ATPase activity [GO:0016887];ATPase-coupled transmembrane transporter activity [GO:0042626];integral component of membrane [GO:0016021]	9	8	146.2	7.62	0.010088	34.16	transport
	1.45981	0.847692	at1g29930	C6TNE6	Chlorophyll a-b binding protein, chloroplastic	100805310 GLYMA_08G082900	photosynthesis, light harvesting in photosystem I [GO:0009768];protein-chromophore linkage [GO:0018298];response to light stimulus [GO:0009416]	chloroplast envelope [GO:0009941];chloroplast thylakoid membrane [GO:0009535];integral component of membrane [GO:0016021];photosystem I [GO:0009522];photosystem II [GO:0009523];plastoglobule [GO:0010287]	chlorophyll binding [GO:0016168]	chlorophyll binding [GO:0016168];chloroplast envelope [GO:0009941];chloroplast thylakoid membrane [GO:0009535];integral component of membrane [GO:0016021];photosynthesis, light harvesting in photosystem I [GO:0009768];photosystem I [GO:0009522];photosystem II [GO:0009523];plastoglobule [GO:0010287];protein-chromophore linkage [GO:0018298];response to light stimulus [GO:0009416]	53	6	27.9	5.43	0.0346885	1.1.1.1	PS
+	2.0036	0.845122	at1g08720	D2DF33	EDR1				ATP binding [GO:0005524];protein kinase activity [GO:0004672]	ATP binding [GO:0005524];protein kinase activity [GO:0004672]	4	2	100.8	6.48	0.00991745	30.6	signalling
+	2.41868	0.844378	at5g23120	I1LPJ4	PSII_BNR domain-containing protein	100805606 GLYMA_12G026900					6	2	43.3	7.4	0.00381342	29.8	protein
	1.99031	0.842183	at2g40730	I1N3X7	Protein kinase domain-containing protein	100782748 GLYMA_18G240600			ATP binding [GO:0005524];protein kinase activity [GO:0004672]	ATP binding [GO:0005524];protein kinase activity [GO:0004672]	14	7	85.5	6.95	0.0102256	29.4	protein
	1.70242	0.840984	at3g24170	I1JD78	Glutathione reductase (GRase) (EC 1.8.1.7)	100810846 GLYMA_02G074200	cell redox homeostasis [GO:0045454];glutathione metabolic process [GO:0006749]	cytoplasm [GO:0005737]	electron transfer activity [GO:0009055];flavin adenine dinucleotide binding [GO:0050660];glutathione-disulfide reductase activity [GO:0004362];NADP binding [GO:0050661];thioredoxin-disulfide reductase activity [GO:0004791]	cell redox homeostasis [GO:0045454];cytoplasm [GO:0005737];electron transfer activity [GO:0009055];flavin adenine dinucleotide binding [GO:0050660];glutathione metabolic process [GO:0006749];glutathione-disulfide reductase activity [GO:0004362];NADP binding [GO:0050661];thioredoxin-disulfide reductase activity [GO:0004791]	47	15	54	5.87	0.0198416	21.2.2	redox
	1.65266	0.839717	at2g46210	K7M5W7	Cytochrome b5 heme-binding domain-containing protein	100775880 GLYMA_14G095400	lipid metabolic process [GO:0006629]	integral component of membrane [GO:0016021]	oxidoreductase activity [GO:0016491]	integral component of membrane [GO:0016021];lipid metabolic process [GO:0006629];oxidoreductase activity [GO:0016491]	5	2	48.3	8.6	0.0222506	11.8.1	lipid metabolism
+	3.15655	0.834542	at5g14450	A0A0R0FW44	Lipase_GDSL domain-containing protein	100805853 GLYMA_16G068900			hydrolase activity, acting on ester bonds [GO:0016788]	hydrolase activity, acting on ester bonds [GO:0016788]	52	11	42.8	7.01	0.000697342	26.28	misc
	1.31729	0.830442	at5g10020	I1KBA7	Protein kinase domain-containing protein	100791498 GLYMA_06G145500		integral component of membrane [GO:0016021]	ATP binding [GO:0005524];protein kinase activity [GO:0004672]	ATP binding [GO:0005524];integral component of membrane [GO:0016021];protein kinase activity [GO:0004672]	6	3	113.6	6.86	0.0481626	30.2.3	signalling
+	4.12664	0.829494	at5g18280	A0A368UGT8	Uncharacterized protein	GLYMA_16G043500			hydrolase activity [GO:0016787]	hydrolase activity [GO:0016787]	42	10	50.4	5.14	7.47062e-05	23.2	nucleotide metabolism
	1.74544	0.827397	at3g61470	I1KHL5	Chlorophyll a-b binding protein, chloroplastic	100784089 GLYMA_07G047600	photosynthesis, light harvesting [GO:0009765];protein-chromophore linkage [GO:0018298]	chloroplast thylakoid membrane [GO:0009535];integral component of membrane [GO:0016021];photosystem I [GO:0009522];photosystem II [GO:0009523]	chlorophyll binding [GO:0016168]	chlorophyll binding [GO:0016168];chloroplast thylakoid membrane [GO:0009535];integral component of membrane [GO:0016021];photosynthesis, light harvesting [GO:0009765];photosystem I [GO:0009522];photosystem II [GO:0009523];protein-chromophore linkage [GO:0018298]	17	2	29	6.54	0.0179704	1.1.2.1	PS
	1.94078	0.825278	at1g79570	I1MJC1	Protein kinase domain-containing protein	100802996 GLYMA_15G261200		cytoplasm [GO:0005737]	ATP binding [GO:0005524];protein kinase activity [GO:0004672]	ATP binding [GO:0005524];cytoplasm [GO:0005737];protein kinase activity [GO:0004672]	4	3	137.9	5.88	0.011461	29.4	protein
+	3.31458	0.821225	at5g52200	I1L397	Uncharacterized protein	100306297 GLYMA_09G142100	regulation of phosphoprotein phosphatase activity [GO:0043666];regulation of signal transduction [GO:0009966]		protein phosphatase inhibitor activity [GO:0004864]	protein phosphatase inhibitor activity [GO:0004864];regulation of phosphoprotein phosphatase activity [GO:0043666];regulation of signal transduction [GO:0009966]	18	2	19.6	4.75	0.00048464	35.2	not assigned
[truncated: 297 more rows]

## Sheet: Table S4
		Table S4. List of identified proteins in soybean grown on fiber crosslinked with ZnO NPs compared to ZnO NPs solution.
[truncated: 831 more rows]
